# Supplementary material for: Single-cell transcriptome of early embryos and cultured embryonic stem cells of cynomolgus monkeys
Source: Sci Data. 2017 Jun 20;4:170067. doi: 10.1038/sdata.2017.67 (PMC5477564; doi:10.1038/sdata.2017.67)
Supplement: Supplementary file 1 [file sdata201767-isa1.zip]

Archive with 3 entries (3 files):
- i_Investigation.txt
- s_study_Nakamura.txt
- a_assay_Nakamura.txt
