# Supplementary material for: Single-cell transcriptome of early embryos and cultured embryonic stem cells of cynomolgus monkeys
Source: Sci Data. 2017 Jun 20;4:170067. doi: 10.1038/sdata.2017.67 (PMC5477564; doi:10.1038/sdata.2017.67)
Supplement: Supplementary file 1 [file sdata201767-isa1.zip › i_Investigation.txt]

# Investigation File generated for Scientific Data with Investigation File Authoring Tool version 0.1.0 on 25/04/2017 - This metadata file is CC0
ONTOLOGY SOURCE REFERENCE
Term Source Name	NCBITAXON	PATO	UBERON	BTO	EFO	OBI	CLO
Term Source File	http://data.bioontology.org/ontologies/NCBITAXON	http://data.bioontology.org/ontologies/PATO	http://data.bioontology.org/ontologies/UBERON	http://data.bioontology.org/ontologies/BTO	http://data.bioontology.org/ontologies/EFO	http://data.bioontology.org/ontologies/OBI	http://data.bioontology.org/ontologies/CLO
Term Source Version	2016AB	unknown	releases/2014-06-15	unknown	2.81	2014-08-18	2.1.90
Term Source Description	National Center for Biotechnology Information (NCBI) Organismal Classification	Phenotypic Quality Ontology	Uber Anatomy Ontology	BRENDA Tissue and Enzyme Source Ontology	Experimental Factor Ontology	Ontology for Biomedical Investigations	Cell Line Ontology
INVESTIGATION
Investigation Identifier
Investigation Title
Investigation Description
Investigation Submission Date
Investigation Public Release Date
INVESTIGATION PUBLICATIONS
Investigation PubMed ID
Investigation Publication DOI
Investigation Publication Author List
Investigation Publication Title
Investigation Publication Status
Investigation Publication Status Term Accession Number
Investigation Publication Status Term Source REF
INVESTIGATION CONTACTS
Investigation Person Last Name
Investigation Person Mid Initials
Investigation Person First Name
Investigation Person Address
Investigation Person Phone
Investigation Person Fax
Investigation Person Email
Investigation Person Affiliation
Investigation Person Roles
Investigation Person Roles Term Accession Number
Investigation Person Roles Term Source REF
STUDY
Study Identifier	10.1038/sdata.2017.67
Study Title	Single-cell transcriptome of early embryos and cultured embryonic stem cells of cynomolgus monkeys
Study Submission Date	16/12/2016
Study Public Release Date	20/06/2017
Study Description	http://www.nature.com/articles/sdata201767#abstract
Study File Name	s_study_Nakamura.txt
Comment[Subject Keywords]	///;//;//;//
Comment[Manuscript Licence]	CC BY-4.0
Comment[Experimental Metadata Licence]	CC0
Comment[Supplementary Information File Name]	
Comment[Supplementary Information File Type]	x-zip-compressed
Comment[Supplementary Information File URL]	http://www.nature.com/articles/sdata201767#supplementary-information
Comment[Data Repository]	Gene Expression Omnibus;Gene Expression Omnibus;Gene Expression Omnibus
Comment[Data Record Accession]	GSE74767;GSE76267;GSE67259
Comment[Data Record URI]	https://www.ncbi.nlm.nih.gov/geo/query/acc.cgi?acc=GSE74767;https://www.ncbi.nlm.nih.gov/geo/query/acc.cgi?acc=GSE76267;https://www.ncbi.nlm.nih.gov/geo/query/acc.cgi?acc=GSE67259
STUDY DESIGN DESCRIPTORS
Study Design Type	cell type comparison design	organism development design
Study Design Type Term Accession Number	http://www.ebi.ac.uk/efo/EFO_0001745	OBI:0001328
Study Design Type Term Source REF	EFO	OBI
STUDY PUBLICATIONS
Study PubMed ID	""	""
Study Publication DOI	10.1016/j.devcel.2016.09.007	10.1038/nature19096
Study Publication Author List	""	""
Study Publication Title	""	""
Study Publication Status	published	published
Study Publication Status Term Accession Number		
Study Publication Status Term Source REF		
STUDY FACTORS
Study Factor Name	cell source
Study Factor Type	cell type
Study Factor Type Term Accession Number	CL:0000000
Study Factor Type Term Source REF	CLO
STUDY ASSAYS
Study Assay Measurement Type	transcription profiling assay
Study Assay Measurement Type Term Accession Number	OBI:0000424
Study Assay Measurement Type Term Source REF	OBI
Study Assay Technology Type	RNA sequencing
Study Assay Technology Type Term Accession Number	OBI:0001177
Study Assay Technology Type Term Source REF	OBI
Study Assay Technology Platform	SOLiD 5500xl
Study Assay File Name	a_assay_Nakamura.txt
STUDY PROTOCOLS
Study Protocol Name	Cell culture	Single-cell preparation	Acquisition of SC3-seq data
Study Protocol Type	establishing cell culture	isolation of cell population	RNA sequencing
Study Protocol Type Term Accession Number	OBI:0600036	OBI:0000512	OBI:0001177
Study Protocol Type Term Source REF	OBI	OBI	OBI
Study Protocol Description			
Study Protocol URI	""	""	""
Study Protocol Version			
Study Protocol Parameters Name	""	""	instrument
Study Protocol Parameters Name Term Accession Number	""	""	""
Study Protocol Parameters Name Term Source REF	""	""	""
Study Protocol Components Name	""	""	""
Study Protocol Components Type	""	""	""
Study Protocol Components Type Term Accession Number	""	""	""
Study Protocol Components Type Term Source REF	""	""	""
STUDY CONTACTS
Study Person Last Name	Nakamura	Yabuta	Okamoto	Sasaki	Iwatani	Tsuchiya	Saitou
Study Person First Name	Tomonori	Yukihiro	Ikuhiro	Kotaro	Chizuru	Hideaki	Mitinori
Study Person Mid Initials							
Study Person Email	t-nakamu@anat2.med.kyoto-u.ac.jp	""	""	""	""	""	saitou@anat2.med.kyoto-u.ac.jp
Study Person Phone							
Study Person Fax							
Study Person Address							
Study Person Affiliation	Department of Anatomy and Cell Biology, Graduate School of Medicine, Kyoto University, Yoshida-Konoe-cho, Sakyo-ku, Kyoto 606-8501, Japan	Department of Anatomy and Cell Biology, Graduate School of Medicine, Kyoto University, Yoshida-Konoe-cho, Sakyo-ku, Kyoto 606-8501, Japan	Department of Anatomy and Cell Biology, Graduate School of Medicine, Kyoto University, Yoshida-Konoe-cho, Sakyo-ku, Kyoto 606-8501, Japan	Department of Anatomy and Cell Biology, Graduate School of Medicine, Kyoto University, Yoshida-Konoe-cho, Sakyo-ku, Kyoto 606-8501, Japan	Research Center for Animal Life Science, Shiga University of Medical Science, Seta-Tsukinowa-cho, Otsu, Shiga 520-2192, Japan	Research Center for Animal Life Science, Shiga University of Medical Science, Seta-Tsukinowa-cho, Otsu, Shiga 520-2192, Japan	Department of Anatomy and Cell Biology, Graduate School of Medicine, Kyoto University, Yoshida-Konoe-cho, Sakyo-ku, Kyoto 606-8501, Japan
Study Person Roles							
Study Person Roles Term Accession Number							
Study Person Roles Term Source REF							
Comment[Study Person ORCID]							
Comment[Funder]							
Comment[FundRef ID]							
Comment[Funder Term Source REF]							
Comment[Grant Identifier]							
