# Supplementary material for: Single-cell transcriptome of early embryos and cultured embryonic stem cells of cynomolgus monkeys
Source: Sci Data. 2017 Jun 20;4:170067. doi: 10.1038/sdata.2017.67 (PMC5477564; doi:10.1038/sdata.2017.67)
Supplement: Supplementary file 1 [file sdata201767-isa1.zip › s_study_Nakamura.txt]

Source Name	Characteristics[organism]	Term Source REF	Term Accession Number	Characteristics[sex]	Term Source REF	Term Accession Number	Characteristics[organism part]	Term Source REF	Term Accession Number	Characteristics[cell line]	Term Source REF	Term Accession Number	Characteristics[development stage]	Protocol REF	Protocol REF	Sample Name	Factor Value[cell source]
cynomolgus monkey	Macaca fascicularis	NCBITAXON	NCBITaxon:9541	male	PATO	PATO:0000384	blastocyst	UBERON	UBERON:0000358				E06		Single-cell preparation	130206ICSI1day6	whole embryo
cynomolgus monkey	Macaca fascicularis	NCBITAXON	NCBITaxon:9541	female	PATO	PATO:0000383	blastocyst	UBERON	UBERON:0000358				E06		Single-cell preparation	130227ICSI1day6	whole embryo
cynomolgus monkey	Macaca fascicularis	NCBITAXON	NCBITaxon:9541	female	PATO	PATO:0000383	blastocyst	UBERON	UBERON:0000358				E06		Single-cell preparation	130306ICSI7day6	whole embryo
cynomolgus monkey	Macaca fascicularis	NCBITAXON	NCBITaxon:9541	male	PATO	PATO:0000384	blastocyst	UBERON	UBERON:0000358				E07		Single-cell preparation	121128ICSI1day7	whole embryo
cynomolgus monkey	Macaca fascicularis	NCBITAXON	NCBITaxon:9541	male	PATO	PATO:0000384	blastocyst	UBERON	UBERON:0000358				E07		Single-cell preparation	121205ICSI1day7	whole embryo
cynomolgus monkey	Macaca fascicularis	NCBITAXON	NCBITaxon:9541	male	PATO	PATO:0000384	blastocyst	UBERON	UBERON:0000358				E07		Single-cell preparation	130319ICSI1day7	whole embryo
cynomolgus monkey	Macaca fascicularis	NCBITAXON	NCBITaxon:9541	male	PATO	PATO:0000384	blastocyst	UBERON	UBERON:0000358				E08		Single-cell preparation	121107ICSI13_day8	whole embryo
cynomolgus monkey	Macaca fascicularis	NCBITAXON	NCBITaxon:9541	male	PATO	PATO:0000384	blastocyst	UBERON	UBERON:0000358				E08		Single-cell preparation	121212ICSI11day8	whole embryo
cynomolgus monkey	Macaca fascicularis	NCBITAXON	NCBITaxon:9541	male	PATO	PATO:0000384	blastocyst	UBERON	UBERON:0000358				E08		Single-cell preparation	130220ICSI11day8	whole embryo
cynomolgus monkey	Macaca fascicularis	NCBITAXON	NCBITaxon:9541	male	PATO	PATO:0000384	blastocyst	UBERON	UBERON:0000358				E09		Single-cell preparation	120725ICSIday9	whole embryo
cynomolgus monkey	Macaca fascicularis	NCBITAXON	NCBITaxon:9541	female	PATO	PATO:0000383	blastocyst	UBERON	UBERON:0000358				E09		Single-cell preparation	121212ICSI2day9	whole embryo
cynomolgus monkey	Macaca fascicularis	NCBITAXON	NCBITaxon:9541	male	PATO	PATO:0000384	embryo	UBERON	UBERON:0000922				E13		Single-cell preparation	140812ICSId13A	around embryonic disk
cynomolgus monkey	Macaca fascicularis	NCBITAXON	NCBITaxon:9541	male	PATO	PATO:0000384	embryo	UBERON	UBERON:0000922				E14		Single-cell preparation	140401ICSIday14	around embryonic disk
cynomolgus monkey	Macaca fascicularis	NCBITAXON	NCBITaxon:9541	male	PATO	PATO:0000384	embryo	UBERON	UBERON:0000922				E14		Single-cell preparation	141014ICSIday14A	around embryonic disk
cynomolgus monkey	Macaca fascicularis	NCBITAXON	NCBITaxon:9541	male	PATO	PATO:0000384	embryo	UBERON	UBERON:0000922				E16		Single-cell preparation	140401ICSIday16	around embryonic disk
cynomolgus monkey	Macaca fascicularis	NCBITAXON	NCBITaxon:9541	female	PATO	PATO:0000383	embryo	UBERON	UBERON:0000922				E16		Single-cell preparation	140708ICSIday16	posterior third of embryonic disk
cynomolgus monkey	Macaca fascicularis	NCBITAXON	NCBITaxon:9541	female	PATO	PATO:0000383	embryo	UBERON	UBERON:0000922				E17		Single-cell preparation	140701ICSIday17	around body stalk
cynomolgus monkey	Macaca fascicularis	NCBITAXON	NCBITaxon:9541	male	PATO	PATO:0000384	embryo	UBERON	UBERON:0000922				E17		Single-cell preparation	140722ICSIday17A	around embryonic disk
cynomolgus monkey	Macaca fascicularis	NCBITAXON	NCBITaxon:9541	male	PATO	PATO:0000384	embryo	UBERON	UBERON:0000922				E20		Single-cell preparation	140401ICSIday20	around body stalk
cynomolgus monkey	Macaca fascicularis	NCBITAXON	NCBITaxon:9541	male	PATO	PATO:0000384	embryo	UBERON	UBERON:0000922				E36		Single-cell preparation	140708ICSId36	genital ridge
cynomolgus monkey	Macaca fascicularis	NCBITAXON	NCBITaxon:9541	female	PATO	PATO:0000383	embryo	UBERON	UBERON:0000922				E43		Single-cell preparation	130522ICSI-PGCday43	genital ridge
cynomolgus monkey	Macaca fascicularis	NCBITAXON	NCBITaxon:9541	male	PATO	PATO:0000384	embryo	UBERON	UBERON:0000922				E47		Single-cell preparation	130522ICSI-PGCday47	genital ridge
cynomolgus monkey	Macaca fascicularis	NCBITAXON	NCBITaxon:9541	female	PATO	PATO:0000383	embryo	UBERON	UBERON:0000922				E50		Single-cell preparation	130523ICSI-PGCAday50	genital ridge
cynomolgus monkey	Macaca fascicularis	NCBITAXON	NCBITaxon:9541	female	PATO	PATO:0000383	embryo	UBERON	UBERON:0000922				E51		Single-cell preparation	130522ICSI-PGCday51	genital ridge
cynomolgus monkey	Macaca fascicularis	NCBITAXON	NCBITaxon:9541	male	PATO	PATO:0000384	embryo	UBERON	UBERON:0000922				E55		Single-cell preparation	130522ICSI-PGCAday55	genital ridge
cynomolgus monkey	Macaca fascicularis	NCBITAXON	NCBITaxon:9541	male	PATO	PATO:0000384	embryo	UBERON	UBERON:0000922				E55		Single-cell preparation	130522ICSI-PGCBday55	genital ridge
gift from H. Suemori	Macaca fascicularis	NCBITAXON	NCBITaxon:9541	female	PATO	PATO:0000383				embryonic stem cell	BTO	BTO:0001086	p25	Cell culture	Single-cell preparation	CMK9p25	on feeder
gift from H. Suemori	Macaca fascicularis	NCBITAXON	NCBITaxon:9541	female	PATO	PATO:0000383				embryonic stem cell	BTO	BTO:0001086	p30	Cell culture	Single-cell preparation	CMK9p30	on feeder
gift from H. Suemori	Macaca fascicularis	NCBITAXON	NCBITaxon:9541	male	PATO	PATO:0000384				embryonic stem cell	BTO	BTO:0001086	p32	Cell culture	Single-cell preparation	CMK6p32	on feeder
gift from H. Suemori	Macaca fascicularis	NCBITAXON	NCBITaxon:9541	male	PATO	PATO:0000384				embryonic stem cell	BTO	BTO:0001086	p33	Cell culture	Single-cell preparation	CMK6p33	on feeder
gift from H. Suemori	Macaca fascicularis	NCBITAXON	NCBITaxon:9541	male	PATO	PATO:0000384				embryonic stem cell	BTO	BTO:0001086	p35	Cell culture	Single-cell preparation	CMK6p35	off feeder
