# Supplementary material for: Single-cell transcriptome of early embryos and cultured embryonic stem cells of cynomolgus monkeys
Source: Sci Data. 2017 Jun 20;4:170067. doi: 10.1038/sdata.2017.67 (PMC5477564; doi:10.1038/sdata.2017.67)
Supplement: Supplementary file 1 [file sdata201767-isa1.zip › a_assay_Nakamura.txt]

Sample Name	Protocol REF	Parameter Value[instrument]	Assay Name	Raw Data File	Comment[Data Repository]	Comment[Data Record Accession]	Comment[Data Record URI]
140401ICSIday16	Acquisition of SC3-seq data	SOLiD 5500xl	E16_MS09T43	GSM1932351	Gene Expression Omnibus	GSE74767	https://www.ncbi.nlm.nih.gov/geo/query/acc.cgi?acc=GSE74767
141014ICSIday14A	Acquisition of SC3-seq data	SOLiD 5500xl	E14_MS13T86	GSM1932349	Gene Expression Omnibus	GSE74767	https://www.ncbi.nlm.nih.gov/geo/query/acc.cgi?acc=GSE74767
140401ICSIday14	Acquisition of SC3-seq data	SOLiD 5500xl	E14_MS09T11	GSM1932347	Gene Expression Omnibus	GSE74767	https://www.ncbi.nlm.nih.gov/geo/query/acc.cgi?acc=GSE74767
140401ICSIday16	Acquisition of SC3-seq data	SOLiD 5500xl	E16_MS09T42	GSM1932350	Gene Expression Omnibus	GSE74767	https://www.ncbi.nlm.nih.gov/geo/query/acc.cgi?acc=GSE74767
140401ICSIday14	Acquisition of SC3-seq data	SOLiD 5500xl	E14_MS09T07	GSM1932345	Gene Expression Omnibus	GSE74767	https://www.ncbi.nlm.nih.gov/geo/query/acc.cgi?acc=GSE74767
141014ICSIday14A	Acquisition of SC3-seq data	SOLiD 5500xl	E14_MS13T81	GSM1932348	Gene Expression Omnibus	GSE74767	https://www.ncbi.nlm.nih.gov/geo/query/acc.cgi?acc=GSE74767
140401ICSIday14	Acquisition of SC3-seq data	SOLiD 5500xl	E14_MS09T04	GSM1932343	Gene Expression Omnibus	GSE74767	https://www.ncbi.nlm.nih.gov/geo/query/acc.cgi?acc=GSE74767
140401ICSIday14	Acquisition of SC3-seq data	SOLiD 5500xl	E14_MS09T06	GSM1932344	Gene Expression Omnibus	GSE74767	https://www.ncbi.nlm.nih.gov/geo/query/acc.cgi?acc=GSE74767
140401ICSIday14	Acquisition of SC3-seq data	SOLiD 5500xl	E14_MS09T10	GSM1932346	Gene Expression Omnibus	GSE74767	https://www.ncbi.nlm.nih.gov/geo/query/acc.cgi?acc=GSE74767
140401ICSIday14	Acquisition of SC3-seq data	SOLiD 5500xl	E14_MS09T01	GSM1932341	Gene Expression Omnibus	GSE74767	https://www.ncbi.nlm.nih.gov/geo/query/acc.cgi?acc=GSE74767
140401ICSIday14	Acquisition of SC3-seq data	SOLiD 5500xl	E14_MS09T02	GSM1932342	Gene Expression Omnibus	GSE74767	https://www.ncbi.nlm.nih.gov/geo/query/acc.cgi?acc=GSE74767
121107ICSI13_day8	Acquisition of SC3-seq data	SOLiD 5500xl	E08_MS02T34	GSM1932533	Gene Expression Omnibus	GSE74767	https://www.ncbi.nlm.nih.gov/geo/query/acc.cgi?acc=GSE74767
121107ICSI13_day8	Acquisition of SC3-seq data	SOLiD 5500xl	E08_MS02T33	GSM1932532	Gene Expression Omnibus	GSE74767	https://www.ncbi.nlm.nih.gov/geo/query/acc.cgi?acc=GSE74767
121107ICSI13_day8	Acquisition of SC3-seq data	SOLiD 5500xl	E08_MS02T11	GSM1932527	Gene Expression Omnibus	GSE74767	https://www.ncbi.nlm.nih.gov/geo/query/acc.cgi?acc=GSE74767
121107ICSI13_day8	Acquisition of SC3-seq data	SOLiD 5500xl	E08_MS02T04	GSM1932524	Gene Expression Omnibus	GSE74767	https://www.ncbi.nlm.nih.gov/geo/query/acc.cgi?acc=GSE74767
121107ICSI13_day8	Acquisition of SC3-seq data	SOLiD 5500xl	E08_MS02T19	GSM1932528	Gene Expression Omnibus	GSE74767	https://www.ncbi.nlm.nih.gov/geo/query/acc.cgi?acc=GSE74767
121107ICSI13_day8	Acquisition of SC3-seq data	SOLiD 5500xl	E08_MS02T27	GSM1932531	Gene Expression Omnibus	GSE74767	https://www.ncbi.nlm.nih.gov/geo/query/acc.cgi?acc=GSE74767
121107ICSI13_day8	Acquisition of SC3-seq data	SOLiD 5500xl	E08_MS02T24	GSM1932529	Gene Expression Omnibus	GSE74767	https://www.ncbi.nlm.nih.gov/geo/query/acc.cgi?acc=GSE74767
121107ICSI13_day8	Acquisition of SC3-seq data	SOLiD 5500xl	E08_MS02T25	GSM1932530	Gene Expression Omnibus	GSE74767	https://www.ncbi.nlm.nih.gov/geo/query/acc.cgi?acc=GSE74767
121107ICSI13_day8	Acquisition of SC3-seq data	SOLiD 5500xl	E08_MS02T07	GSM1932525	Gene Expression Omnibus	GSE74767	https://www.ncbi.nlm.nih.gov/geo/query/acc.cgi?acc=GSE74767
121107ICSI13_day8	Acquisition of SC3-seq data	SOLiD 5500xl	E08_MS02T10	GSM1932526	Gene Expression Omnibus	GSE74767	https://www.ncbi.nlm.nih.gov/geo/query/acc.cgi?acc=GSE74767
121205ICSI1day7	Acquisition of SC3-seq data	SOLiD 5500xl	E07_MS03T55	GSM1932514	Gene Expression Omnibus	GSE74767	https://www.ncbi.nlm.nih.gov/geo/query/acc.cgi?acc=GSE74767
121205ICSI1day7	Acquisition of SC3-seq data	SOLiD 5500xl	E07_MS03T63	GSM1932518	Gene Expression Omnibus	GSE74767	https://www.ncbi.nlm.nih.gov/geo/query/acc.cgi?acc=GSE74767
120725ICSIday9	Acquisition of SC3-seq data	SOLiD 5500xl	E09_MS03T77	GSM1932560	Gene Expression Omnibus	GSE74767	https://www.ncbi.nlm.nih.gov/geo/query/acc.cgi?acc=GSE74767
120725ICSIday9	Acquisition of SC3-seq data	SOLiD 5500xl	E09_MS03T75	GSM1932558	Gene Expression Omnibus	GSE74767	https://www.ncbi.nlm.nih.gov/geo/query/acc.cgi?acc=GSE74767
120725ICSIday9	Acquisition of SC3-seq data	SOLiD 5500xl	E09_MS03T76	GSM1932559	Gene Expression Omnibus	GSE74767	https://www.ncbi.nlm.nih.gov/geo/query/acc.cgi?acc=GSE74767
120725ICSIday9	Acquisition of SC3-seq data	SOLiD 5500xl	E09_MS03T86	GSM1932562	Gene Expression Omnibus	GSE74767	https://www.ncbi.nlm.nih.gov/geo/query/acc.cgi?acc=GSE74767
120725ICSIday9	Acquisition of SC3-seq data	SOLiD 5500xl	E09_MS03T84	GSM1932561	Gene Expression Omnibus	GSE74767	https://www.ncbi.nlm.nih.gov/geo/query/acc.cgi?acc=GSE74767
121205ICSI1day7	Acquisition of SC3-seq data	SOLiD 5500xl	E07_MS03T58	GSM1932515	Gene Expression Omnibus	GSE74767	https://www.ncbi.nlm.nih.gov/geo/query/acc.cgi?acc=GSE74767
121205ICSI1day7	Acquisition of SC3-seq data	SOLiD 5500xl	E07_MS03T60	GSM1932517	Gene Expression Omnibus	GSE74767	https://www.ncbi.nlm.nih.gov/geo/query/acc.cgi?acc=GSE74767
130319ICSI1day7	Acquisition of SC3-seq data	SOLiD 5500xl	E07_MS08T45	GSM1932522	Gene Expression Omnibus	GSE74767	https://www.ncbi.nlm.nih.gov/geo/query/acc.cgi?acc=GSE74767
130319ICSI1day7	Acquisition of SC3-seq data	SOLiD 5500xl	E07_MS08T44	GSM1932521	Gene Expression Omnibus	GSE74767	https://www.ncbi.nlm.nih.gov/geo/query/acc.cgi?acc=GSE74767
130319ICSI1day7	Acquisition of SC3-seq data	SOLiD 5500xl	E07_MS03T67	GSM1932519	Gene Expression Omnibus	GSE74767	https://www.ncbi.nlm.nih.gov/geo/query/acc.cgi?acc=GSE74767
130319ICSI1day7	Acquisition of SC3-seq data	SOLiD 5500xl	E07_MS03T68	GSM1932520	Gene Expression Omnibus	GSE74767	https://www.ncbi.nlm.nih.gov/geo/query/acc.cgi?acc=GSE74767
130319ICSI1day7	Acquisition of SC3-seq data	SOLiD 5500xl	E07_MS08T46	GSM1932523	Gene Expression Omnibus	GSE74767	https://www.ncbi.nlm.nih.gov/geo/query/acc.cgi?acc=GSE74767
130220ICSI11day8	Acquisition of SC3-seq data	SOLiD 5500xl	E08_MS02T69	GSM1932540	Gene Expression Omnibus	GSE74767	https://www.ncbi.nlm.nih.gov/geo/query/acc.cgi?acc=GSE74767
130220ICSI11day8	Acquisition of SC3-seq data	SOLiD 5500xl	E08_MS02T75	GSM1932545	Gene Expression Omnibus	GSE74767	https://www.ncbi.nlm.nih.gov/geo/query/acc.cgi?acc=GSE74767
130220ICSI11day8	Acquisition of SC3-seq data	SOLiD 5500xl	E08_MS02T72	GSM1932542	Gene Expression Omnibus	GSE74767	https://www.ncbi.nlm.nih.gov/geo/query/acc.cgi?acc=GSE74767
130220ICSI11day8	Acquisition of SC3-seq data	SOLiD 5500xl	E08_MS02T62	GSM1932537	Gene Expression Omnibus	GSE74767	https://www.ncbi.nlm.nih.gov/geo/query/acc.cgi?acc=GSE74767
130220ICSI11day8	Acquisition of SC3-seq data	SOLiD 5500xl	E08_MS02T74	GSM1932544	Gene Expression Omnibus	GSE74767	https://www.ncbi.nlm.nih.gov/geo/query/acc.cgi?acc=GSE74767
130220ICSI11day8	Acquisition of SC3-seq data	SOLiD 5500xl	E08_MS02T78	GSM1932546	Gene Expression Omnibus	GSE74767	https://www.ncbi.nlm.nih.gov/geo/query/acc.cgi?acc=GSE74767
130220ICSI11day8	Acquisition of SC3-seq data	SOLiD 5500xl	E08_MS02T82	GSM1932548	Gene Expression Omnibus	GSE74767	https://www.ncbi.nlm.nih.gov/geo/query/acc.cgi?acc=GSE74767
130220ICSI11day8	Acquisition of SC3-seq data	SOLiD 5500xl	E08_MS02T83	GSM1932549	Gene Expression Omnibus	GSE74767	https://www.ncbi.nlm.nih.gov/geo/query/acc.cgi?acc=GSE74767
130220ICSI11day8	Acquisition of SC3-seq data	SOLiD 5500xl	E08_MS02T61	GSM1932536	Gene Expression Omnibus	GSE74767	https://www.ncbi.nlm.nih.gov/geo/query/acc.cgi?acc=GSE74767
130220ICSI11day8	Acquisition of SC3-seq data	SOLiD 5500xl	E08_MS02T64	GSM1932538	Gene Expression Omnibus	GSE74767	https://www.ncbi.nlm.nih.gov/geo/query/acc.cgi?acc=GSE74767
130220ICSI11day8	Acquisition of SC3-seq data	SOLiD 5500xl	E08_MS02T65	GSM1932539	Gene Expression Omnibus	GSE74767	https://www.ncbi.nlm.nih.gov/geo/query/acc.cgi?acc=GSE74767
130220ICSI11day8	Acquisition of SC3-seq data	SOLiD 5500xl	E08_MS02T79	GSM1932547	Gene Expression Omnibus	GSE74767	https://www.ncbi.nlm.nih.gov/geo/query/acc.cgi?acc=GSE74767
130220ICSI11day8	Acquisition of SC3-seq data	SOLiD 5500xl	E08_MS02T95	GSM1932556	Gene Expression Omnibus	GSE74767	https://www.ncbi.nlm.nih.gov/geo/query/acc.cgi?acc=GSE74767
130220ICSI11day8	Acquisition of SC3-seq data	SOLiD 5500xl	E08_MS02T94	GSM1932555	Gene Expression Omnibus	GSE74767	https://www.ncbi.nlm.nih.gov/geo/query/acc.cgi?acc=GSE74767
130220ICSI11day8	Acquisition of SC3-seq data	SOLiD 5500xl	E08_MS02T96	GSM1932557	Gene Expression Omnibus	GSE74767	https://www.ncbi.nlm.nih.gov/geo/query/acc.cgi?acc=GSE74767
130220ICSI11day8	Acquisition of SC3-seq data	SOLiD 5500xl	E08_MS02T58	GSM1932534	Gene Expression Omnibus	GSE74767	https://www.ncbi.nlm.nih.gov/geo/query/acc.cgi?acc=GSE74767
130220ICSI11day8	Acquisition of SC3-seq data	SOLiD 5500xl	E08_MS02T86	GSM1932550	Gene Expression Omnibus	GSE74767	https://www.ncbi.nlm.nih.gov/geo/query/acc.cgi?acc=GSE74767
130220ICSI11day8	Acquisition of SC3-seq data	SOLiD 5500xl	E08_MS02T70	GSM1932541	Gene Expression Omnibus	GSE74767	https://www.ncbi.nlm.nih.gov/geo/query/acc.cgi?acc=GSE74767
130220ICSI11day8	Acquisition of SC3-seq data	SOLiD 5500xl	E08_MS02T73	GSM1932543	Gene Expression Omnibus	GSE74767	https://www.ncbi.nlm.nih.gov/geo/query/acc.cgi?acc=GSE74767
130220ICSI11day8	Acquisition of SC3-seq data	SOLiD 5500xl	E08_MS02T60	GSM1932535	Gene Expression Omnibus	GSE74767	https://www.ncbi.nlm.nih.gov/geo/query/acc.cgi?acc=GSE74767
130220ICSI11day8	Acquisition of SC3-seq data	SOLiD 5500xl	E08_MS02T87	GSM1932551	Gene Expression Omnibus	GSE74767	https://www.ncbi.nlm.nih.gov/geo/query/acc.cgi?acc=GSE74767
130220ICSI11day8	Acquisition of SC3-seq data	SOLiD 5500xl	E08_MS02T90	GSM1932553	Gene Expression Omnibus	GSE74767	https://www.ncbi.nlm.nih.gov/geo/query/acc.cgi?acc=GSE74767
130220ICSI11day8	Acquisition of SC3-seq data	SOLiD 5500xl	E08_MS02T88	GSM1932552	Gene Expression Omnibus	GSE74767	https://www.ncbi.nlm.nih.gov/geo/query/acc.cgi?acc=GSE74767
130220ICSI11day8	Acquisition of SC3-seq data	SOLiD 5500xl	E08_MS02T91	GSM1932554	Gene Expression Omnibus	GSE74767	https://www.ncbi.nlm.nih.gov/geo/query/acc.cgi?acc=GSE74767
121205ICSI1day7	Acquisition of SC3-seq data	SOLiD 5500xl	E07_MS03T59	GSM1932516	Gene Expression Omnibus	GSE74767	https://www.ncbi.nlm.nih.gov/geo/query/acc.cgi?acc=GSE74767
121212ICSI2day9	Acquisition of SC3-seq data	SOLiD 5500xl	E09_MS03T90	GSM1932564	Gene Expression Omnibus	GSE74767	https://www.ncbi.nlm.nih.gov/geo/query/acc.cgi?acc=GSE74767
121212ICSI2day9	Acquisition of SC3-seq data	SOLiD 5500xl	E09_MS03T87	GSM1932563	Gene Expression Omnibus	GSE74767	https://www.ncbi.nlm.nih.gov/geo/query/acc.cgi?acc=GSE74767
121212ICSI2day9	Acquisition of SC3-seq data	SOLiD 5500xl	E09_MS03T94	GSM1932565	Gene Expression Omnibus	GSE74767	https://www.ncbi.nlm.nih.gov/geo/query/acc.cgi?acc=GSE74767
121107ICSI13_day8	Acquisition of SC3-seq data	SOLiD 5500xl	E08_MS02T23	GSM1932278	Gene Expression Omnibus	GSE74767	https://www.ncbi.nlm.nih.gov/geo/query/acc.cgi?acc=GSE74767
130319ICSI1day7	Acquisition of SC3-seq data	SOLiD 5500xl	E07_MS03T72	GSM1932265	Gene Expression Omnibus	GSE74767	https://www.ncbi.nlm.nih.gov/geo/query/acc.cgi?acc=GSE74767
121107ICSI13_day8	Acquisition of SC3-seq data	SOLiD 5500xl	E08_MS02T12	GSM1932270	Gene Expression Omnibus	GSE74767	https://www.ncbi.nlm.nih.gov/geo/query/acc.cgi?acc=GSE74767
121107ICSI13_day8	Acquisition of SC3-seq data	SOLiD 5500xl	E08_MS02T20	GSM1932275	Gene Expression Omnibus	GSE74767	https://www.ncbi.nlm.nih.gov/geo/query/acc.cgi?acc=GSE74767
120725ICSIday9	Acquisition of SC3-seq data	SOLiD 5500xl	E09_MS03T78	GSM1932304	Gene Expression Omnibus	GSE74767	https://www.ncbi.nlm.nih.gov/geo/query/acc.cgi?acc=GSE74767
121205ICSI1day7	Acquisition of SC3-seq data	SOLiD 5500xl	E07_MS03T54	GSM1932258	Gene Expression Omnibus	GSE74767	https://www.ncbi.nlm.nih.gov/geo/query/acc.cgi?acc=GSE74767
130319ICSI1day7	Acquisition of SC3-seq data	SOLiD 5500xl	E07_MS03T71	GSM1932264	Gene Expression Omnibus	GSE74767	https://www.ncbi.nlm.nih.gov/geo/query/acc.cgi?acc=GSE74767
121107ICSI13_day8	Acquisition of SC3-seq data	SOLiD 5500xl	E08_MS02T35	GSM1932283	Gene Expression Omnibus	GSE74767	https://www.ncbi.nlm.nih.gov/geo/query/acc.cgi?acc=GSE74767
121212ICSI2day9	Acquisition of SC3-seq data	SOLiD 5500xl	E09_MS03T93	GSM1932309	Gene Expression Omnibus	GSE74767	https://www.ncbi.nlm.nih.gov/geo/query/acc.cgi?acc=GSE74767
130220ICSI11day8	Acquisition of SC3-seq data	SOLiD 5500xl	E08_MS02T80	GSM1932301	Gene Expression Omnibus	GSE74767	https://www.ncbi.nlm.nih.gov/geo/query/acc.cgi?acc=GSE74767
121212ICSI11day8	Acquisition of SC3-seq data	SOLiD 5500xl	E08_MS02T56	GSM1932294	Gene Expression Omnibus	GSE74767	https://www.ncbi.nlm.nih.gov/geo/query/acc.cgi?acc=GSE74767
121212ICSI2day9	Acquisition of SC3-seq data	SOLiD 5500xl	E09_MS03T88	GSM1932307	Gene Expression Omnibus	GSE74767	https://www.ncbi.nlm.nih.gov/geo/query/acc.cgi?acc=GSE74767
121107ICSI13_day8	Acquisition of SC3-seq data	SOLiD 5500xl	E08_MS02T13	GSM1932271	Gene Expression Omnibus	GSE74767	https://www.ncbi.nlm.nih.gov/geo/query/acc.cgi?acc=GSE74767
121107ICSI13_day8	Acquisition of SC3-seq data	SOLiD 5500xl	E08_MS02T15	GSM1932273	Gene Expression Omnibus	GSE74767	https://www.ncbi.nlm.nih.gov/geo/query/acc.cgi?acc=GSE74767
121212ICSI11day8	Acquisition of SC3-seq data	SOLiD 5500xl	E08_MS02T46	GSM1932289	Gene Expression Omnibus	GSE74767	https://www.ncbi.nlm.nih.gov/geo/query/acc.cgi?acc=GSE74767
130220ICSI11day8	Acquisition of SC3-seq data	SOLiD 5500xl	E08_MS02T67	GSM1932297	Gene Expression Omnibus	GSE74767	https://www.ncbi.nlm.nih.gov/geo/query/acc.cgi?acc=GSE74767
130220ICSI11day8	Acquisition of SC3-seq data	SOLiD 5500xl	E08_MS02T71	GSM1932299	Gene Expression Omnibus	GSE74767	https://www.ncbi.nlm.nih.gov/geo/query/acc.cgi?acc=GSE74767
130220ICSI11day8	Acquisition of SC3-seq data	SOLiD 5500xl	E08_MS02T66	GSM1932296	Gene Expression Omnibus	GSE74767	https://www.ncbi.nlm.nih.gov/geo/query/acc.cgi?acc=GSE74767
130220ICSI11day8	Acquisition of SC3-seq data	SOLiD 5500xl	E08_MS02T63	GSM1932295	Gene Expression Omnibus	GSE74767	https://www.ncbi.nlm.nih.gov/geo/query/acc.cgi?acc=GSE74767
130220ICSI11day8	Acquisition of SC3-seq data	SOLiD 5500xl	E08_MS02T68	GSM1932298	Gene Expression Omnibus	GSE74767	https://www.ncbi.nlm.nih.gov/geo/query/acc.cgi?acc=GSE74767
130220ICSI11day8	Acquisition of SC3-seq data	SOLiD 5500xl	E08_MS02T77	GSM1932300	Gene Expression Omnibus	GSE74767	https://www.ncbi.nlm.nih.gov/geo/query/acc.cgi?acc=GSE74767
121212ICSI11day8	Acquisition of SC3-seq data	SOLiD 5500xl	E08_MS02T53	GSM1932292	Gene Expression Omnibus	GSE74767	https://www.ncbi.nlm.nih.gov/geo/query/acc.cgi?acc=GSE74767
121212ICSI11day8	Acquisition of SC3-seq data	SOLiD 5500xl	E08_MS02T40	GSM1932286	Gene Expression Omnibus	GSE74767	https://www.ncbi.nlm.nih.gov/geo/query/acc.cgi?acc=GSE74767
121205ICSI1day7	Acquisition of SC3-seq data	SOLiD 5500xl	E07_MS08T43	GSM1932266	Gene Expression Omnibus	GSE74767	https://www.ncbi.nlm.nih.gov/geo/query/acc.cgi?acc=GSE74767
121205ICSI1day7	Acquisition of SC3-seq data	SOLiD 5500xl	E07_MS03T61	GSM1932261	Gene Expression Omnibus	GSE74767	https://www.ncbi.nlm.nih.gov/geo/query/acc.cgi?acc=GSE74767
121205ICSI1day7	Acquisition of SC3-seq data	SOLiD 5500xl	E07_MS03T62	GSM1932262	Gene Expression Omnibus	GSE74767	https://www.ncbi.nlm.nih.gov/geo/query/acc.cgi?acc=GSE74767
121205ICSI1day7	Acquisition of SC3-seq data	SOLiD 5500xl	E07_MS03T53	GSM1932257	Gene Expression Omnibus	GSE74767	https://www.ncbi.nlm.nih.gov/geo/query/acc.cgi?acc=GSE74767
121205ICSI1day7	Acquisition of SC3-seq data	SOLiD 5500xl	E07_MS03T57	GSM1932260	Gene Expression Omnibus	GSE74767	https://www.ncbi.nlm.nih.gov/geo/query/acc.cgi?acc=GSE74767
121205ICSI1day7	Acquisition of SC3-seq data	SOLiD 5500xl	E07_MS03T64	GSM1932263	Gene Expression Omnibus	GSE74767	https://www.ncbi.nlm.nih.gov/geo/query/acc.cgi?acc=GSE74767
121212ICSI11day8	Acquisition of SC3-seq data	SOLiD 5500xl	E08_MS02T54	GSM1932293	Gene Expression Omnibus	GSE74767	https://www.ncbi.nlm.nih.gov/geo/query/acc.cgi?acc=GSE74767
120725ICSIday9	Acquisition of SC3-seq data	SOLiD 5500xl	E09_MS03T80	GSM1932305	Gene Expression Omnibus	GSE74767	https://www.ncbi.nlm.nih.gov/geo/query/acc.cgi?acc=GSE74767
120725ICSIday9	Acquisition of SC3-seq data	SOLiD 5500xl	E09_MS03T81	GSM1932306	Gene Expression Omnibus	GSE74767	https://www.ncbi.nlm.nih.gov/geo/query/acc.cgi?acc=GSE74767
121212ICSI11day8	Acquisition of SC3-seq data	SOLiD 5500xl	E08_MS02T49	GSM1932290	Gene Expression Omnibus	GSE74767	https://www.ncbi.nlm.nih.gov/geo/query/acc.cgi?acc=GSE74767
121205ICSI1day7	Acquisition of SC3-seq data	SOLiD 5500xl	E07_MS03T56	GSM1932259	Gene Expression Omnibus	GSE74767	https://www.ncbi.nlm.nih.gov/geo/query/acc.cgi?acc=GSE74767
130220ICSI11day8	Acquisition of SC3-seq data	SOLiD 5500xl	E08_MS02T81	GSM1932302	Gene Expression Omnibus	GSE74767	https://www.ncbi.nlm.nih.gov/geo/query/acc.cgi?acc=GSE74767
121212ICSI11day8	Acquisition of SC3-seq data	SOLiD 5500xl	E08_MS02T42	GSM1932288	Gene Expression Omnibus	GSE74767	https://www.ncbi.nlm.nih.gov/geo/query/acc.cgi?acc=GSE74767
121212ICSI11day8	Acquisition of SC3-seq data	SOLiD 5500xl	E08_MS02T37	GSM1932284	Gene Expression Omnibus	GSE74767	https://www.ncbi.nlm.nih.gov/geo/query/acc.cgi?acc=GSE74767
121212ICSI11day8	Acquisition of SC3-seq data	SOLiD 5500xl	E08_MS02T50	GSM1932291	Gene Expression Omnibus	GSE74767	https://www.ncbi.nlm.nih.gov/geo/query/acc.cgi?acc=GSE74767
121212ICSI11day8	Acquisition of SC3-seq data	SOLiD 5500xl	E08_MS03T02	GSM1932303	Gene Expression Omnibus	GSE74767	https://www.ncbi.nlm.nih.gov/geo/query/acc.cgi?acc=GSE74767
121212ICSI11day8	Acquisition of SC3-seq data	SOLiD 5500xl	E08_MS02T39	GSM1932285	Gene Expression Omnibus	GSE74767	https://www.ncbi.nlm.nih.gov/geo/query/acc.cgi?acc=GSE74767
121212ICSI11day8	Acquisition of SC3-seq data	SOLiD 5500xl	E08_MS02T41	GSM1932287	Gene Expression Omnibus	GSE74767	https://www.ncbi.nlm.nih.gov/geo/query/acc.cgi?acc=GSE74767
121212ICSI2day9	Acquisition of SC3-seq data	SOLiD 5500xl	E09_MS03T89	GSM1932308	Gene Expression Omnibus	GSE74767	https://www.ncbi.nlm.nih.gov/geo/query/acc.cgi?acc=GSE74767
121212ICSI2day9	Acquisition of SC3-seq data	SOLiD 5500xl	E09_MS03T95	GSM1932310	Gene Expression Omnibus	GSE74767	https://www.ncbi.nlm.nih.gov/geo/query/acc.cgi?acc=GSE74767
121107ICSI13_day8	Acquisition of SC3-seq data	SOLiD 5500xl	E08_MS02T32	GSM1932282	Gene Expression Omnibus	GSE74767	https://www.ncbi.nlm.nih.gov/geo/query/acc.cgi?acc=GSE74767
121107ICSI13_day8	Acquisition of SC3-seq data	SOLiD 5500xl	E08_MS02T22	GSM1932277	Gene Expression Omnibus	GSE74767	https://www.ncbi.nlm.nih.gov/geo/query/acc.cgi?acc=GSE74767
121107ICSI13_day8	Acquisition of SC3-seq data	SOLiD 5500xl	E08_MS02T28	GSM1932280	Gene Expression Omnibus	GSE74767	https://www.ncbi.nlm.nih.gov/geo/query/acc.cgi?acc=GSE74767
121107ICSI13_day8	Acquisition of SC3-seq data	SOLiD 5500xl	E08_MS02T29	GSM1932281	Gene Expression Omnibus	GSE74767	https://www.ncbi.nlm.nih.gov/geo/query/acc.cgi?acc=GSE74767
121107ICSI13_day8	Acquisition of SC3-seq data	SOLiD 5500xl	E08_MS02T09	GSM1932269	Gene Expression Omnibus	GSE74767	https://www.ncbi.nlm.nih.gov/geo/query/acc.cgi?acc=GSE74767
121107ICSI13_day8	Acquisition of SC3-seq data	SOLiD 5500xl	E08_MS02T03	GSM1932267	Gene Expression Omnibus	GSE74767	https://www.ncbi.nlm.nih.gov/geo/query/acc.cgi?acc=GSE74767
121107ICSI13_day8	Acquisition of SC3-seq data	SOLiD 5500xl	E08_MS02T26	GSM1932279	Gene Expression Omnibus	GSE74767	https://www.ncbi.nlm.nih.gov/geo/query/acc.cgi?acc=GSE74767
121107ICSI13_day8	Acquisition of SC3-seq data	SOLiD 5500xl	E08_MS02T08	GSM1932268	Gene Expression Omnibus	GSE74767	https://www.ncbi.nlm.nih.gov/geo/query/acc.cgi?acc=GSE74767
121107ICSI13_day8	Acquisition of SC3-seq data	SOLiD 5500xl	E08_MS02T21	GSM1932276	Gene Expression Omnibus	GSE74767	https://www.ncbi.nlm.nih.gov/geo/query/acc.cgi?acc=GSE74767
121107ICSI13_day8	Acquisition of SC3-seq data	SOLiD 5500xl	E08_MS02T14	GSM1932272	Gene Expression Omnibus	GSE74767	https://www.ncbi.nlm.nih.gov/geo/query/acc.cgi?acc=GSE74767
121107ICSI13_day8	Acquisition of SC3-seq data	SOLiD 5500xl	E08_MS02T18	GSM1932274	Gene Expression Omnibus	GSE74767	https://www.ncbi.nlm.nih.gov/geo/query/acc.cgi?acc=GSE74767
130227ICSI1day6	Acquisition of SC3-seq data	SOLiD 5500xl	E06_MS03T30	GSM1932500	Gene Expression Omnibus	GSE74767	https://www.ncbi.nlm.nih.gov/geo/query/acc.cgi?acc=GSE74767
130306ICSI7day6	Acquisition of SC3-seq data	SOLiD 5500xl	E06_MS03T38	GSM1932328	Gene Expression Omnibus	GSE74767	https://www.ncbi.nlm.nih.gov/geo/query/acc.cgi?acc=GSE74767
130227ICSI1day6	Acquisition of SC3-seq data	SOLiD 5500xl	E06_MS68T13	GSM1932501	Gene Expression Omnibus	GSE74767	https://www.ncbi.nlm.nih.gov/geo/query/acc.cgi?acc=GSE74767
130227ICSI1day6	Acquisition of SC3-seq data	SOLiD 5500xl	E06_MS03T24	GSM1932496	Gene Expression Omnibus	GSE74767	https://www.ncbi.nlm.nih.gov/geo/query/acc.cgi?acc=GSE74767
130227ICSI1day6	Acquisition of SC3-seq data	SOLiD 5500xl	E06_MS68T16	GSM1932503	Gene Expression Omnibus	GSE74767	https://www.ncbi.nlm.nih.gov/geo/query/acc.cgi?acc=GSE74767
130227ICSI1day6	Acquisition of SC3-seq data	SOLiD 5500xl	E06_MS03T19	GSM1932493	Gene Expression Omnibus	GSE74767	https://www.ncbi.nlm.nih.gov/geo/query/acc.cgi?acc=GSE74767
130227ICSI1day6	Acquisition of SC3-seq data	SOLiD 5500xl	E06_MS03T27	GSM1932498	Gene Expression Omnibus	GSE74767	https://www.ncbi.nlm.nih.gov/geo/query/acc.cgi?acc=GSE74767
130227ICSI1day6	Acquisition of SC3-seq data	SOLiD 5500xl	E06_MS03T25	GSM1932497	Gene Expression Omnibus	GSE74767	https://www.ncbi.nlm.nih.gov/geo/query/acc.cgi?acc=GSE74767
130227ICSI1day6	Acquisition of SC3-seq data	SOLiD 5500xl	E06_MS03T21	GSM1932494	Gene Expression Omnibus	GSE74767	https://www.ncbi.nlm.nih.gov/geo/query/acc.cgi?acc=GSE74767
130227ICSI1day6	Acquisition of SC3-seq data	SOLiD 5500xl	E06_MS03T16	GSM1932491	Gene Expression Omnibus	GSE74767	https://www.ncbi.nlm.nih.gov/geo/query/acc.cgi?acc=GSE74767
130227ICSI1day6	Acquisition of SC3-seq data	SOLiD 5500xl	E06_MS03T17	GSM1932492	Gene Expression Omnibus	GSE74767	https://www.ncbi.nlm.nih.gov/geo/query/acc.cgi?acc=GSE74767
130227ICSI1day6	Acquisition of SC3-seq data	SOLiD 5500xl	E06_MS68T15	GSM1932502	Gene Expression Omnibus	GSE74767	https://www.ncbi.nlm.nih.gov/geo/query/acc.cgi?acc=GSE74767
130227ICSI1day6	Acquisition of SC3-seq data	SOLiD 5500xl	E06_MS03T22	GSM1932495	Gene Expression Omnibus	GSE74767	https://www.ncbi.nlm.nih.gov/geo/query/acc.cgi?acc=GSE74767
130227ICSI1day6	Acquisition of SC3-seq data	SOLiD 5500xl	E06_MS03T29	GSM1932499	Gene Expression Omnibus	GSE74767	https://www.ncbi.nlm.nih.gov/geo/query/acc.cgi?acc=GSE74767
121128ICSI1day7	Acquisition of SC3-seq data	SOLiD 5500xl	E07_MS03T46	GSM1932510	Gene Expression Omnibus	GSE74767	https://www.ncbi.nlm.nih.gov/geo/query/acc.cgi?acc=GSE74767
121128ICSI1day7	Acquisition of SC3-seq data	SOLiD 5500xl	E07_MS03T44	GSM1932508	Gene Expression Omnibus	GSE74767	https://www.ncbi.nlm.nih.gov/geo/query/acc.cgi?acc=GSE74767
121128ICSI1day7	Acquisition of SC3-seq data	SOLiD 5500xl	E07_MS03T43	GSM1932507	Gene Expression Omnibus	GSE74767	https://www.ncbi.nlm.nih.gov/geo/query/acc.cgi?acc=GSE74767
121128ICSI1day7	Acquisition of SC3-seq data	SOLiD 5500xl	E07_MS03T42	GSM1932506	Gene Expression Omnibus	GSE74767	https://www.ncbi.nlm.nih.gov/geo/query/acc.cgi?acc=GSE74767
121128ICSI1day7	Acquisition of SC3-seq data	SOLiD 5500xl	E07_MS03T49	GSM1932513	Gene Expression Omnibus	GSE74767	https://www.ncbi.nlm.nih.gov/geo/query/acc.cgi?acc=GSE74767
121128ICSI1day7	Acquisition of SC3-seq data	SOLiD 5500xl	E07_MS03T45	GSM1932509	Gene Expression Omnibus	GSE74767	https://www.ncbi.nlm.nih.gov/geo/query/acc.cgi?acc=GSE74767
121128ICSI1day7	Acquisition of SC3-seq data	SOLiD 5500xl	E07_MS03T47	GSM1932511	Gene Expression Omnibus	GSE74767	https://www.ncbi.nlm.nih.gov/geo/query/acc.cgi?acc=GSE74767
121128ICSI1day7	Acquisition of SC3-seq data	SOLiD 5500xl	E07_MS03T41	GSM1932505	Gene Expression Omnibus	GSE74767	https://www.ncbi.nlm.nih.gov/geo/query/acc.cgi?acc=GSE74767
121128ICSI1day7	Acquisition of SC3-seq data	SOLiD 5500xl	E07_MS03T40	GSM1932504	Gene Expression Omnibus	GSE74767	https://www.ncbi.nlm.nih.gov/geo/query/acc.cgi?acc=GSE74767
121128ICSI1day7	Acquisition of SC3-seq data	SOLiD 5500xl	E07_MS03T48	GSM1932512	Gene Expression Omnibus	GSE74767	https://www.ncbi.nlm.nih.gov/geo/query/acc.cgi?acc=GSE74767
130206ICSI1day6	Acquisition of SC3-seq data	SOLiD 5500xl	E06_MS68T06	GSM1932334	Gene Expression Omnibus	GSE74767	https://www.ncbi.nlm.nih.gov/geo/query/acc.cgi?acc=GSE74767
130206ICSI1day6	Acquisition of SC3-seq data	SOLiD 5500xl	E06_MS68T02	GSM1932330	Gene Expression Omnibus	GSE74767	https://www.ncbi.nlm.nih.gov/geo/query/acc.cgi?acc=GSE74767
130206ICSI1day6	Acquisition of SC3-seq data	SOLiD 5500xl	E06_MS68T08	GSM1932336	Gene Expression Omnibus	GSE74767	https://www.ncbi.nlm.nih.gov/geo/query/acc.cgi?acc=GSE74767
130206ICSI1day6	Acquisition of SC3-seq data	SOLiD 5500xl	E06_MS68T12	GSM1932340	Gene Expression Omnibus	GSE74767	https://www.ncbi.nlm.nih.gov/geo/query/acc.cgi?acc=GSE74767
130206ICSI1day6	Acquisition of SC3-seq data	SOLiD 5500xl	E06_MS68T10	GSM1932338	Gene Expression Omnibus	GSE74767	https://www.ncbi.nlm.nih.gov/geo/query/acc.cgi?acc=GSE74767
130206ICSI1day6	Acquisition of SC3-seq data	SOLiD 5500xl	E06_MS03T03	GSM1932311	Gene Expression Omnibus	GSE74767	https://www.ncbi.nlm.nih.gov/geo/query/acc.cgi?acc=GSE74767
130206ICSI1day6	Acquisition of SC3-seq data	SOLiD 5500xl	E06_MS68T03	GSM1932331	Gene Expression Omnibus	GSE74767	https://www.ncbi.nlm.nih.gov/geo/query/acc.cgi?acc=GSE74767
130206ICSI1day6	Acquisition of SC3-seq data	SOLiD 5500xl	E06_MS68T04	GSM1932332	Gene Expression Omnibus	GSE74767	https://www.ncbi.nlm.nih.gov/geo/query/acc.cgi?acc=GSE74767
130306ICSI7day6	Acquisition of SC3-seq data	SOLiD 5500xl	E06_MS03T34	GSM1932327	Gene Expression Omnibus	GSE74767	https://www.ncbi.nlm.nih.gov/geo/query/acc.cgi?acc=GSE74767
130206ICSI1day6	Acquisition of SC3-seq data	SOLiD 5500xl	E06_MS68T01	GSM1932329	Gene Expression Omnibus	GSE74767	https://www.ncbi.nlm.nih.gov/geo/query/acc.cgi?acc=GSE74767
130206ICSI1day6	Acquisition of SC3-seq data	SOLiD 5500xl	E06_MS68T11	GSM1932339	Gene Expression Omnibus	GSE74767	https://www.ncbi.nlm.nih.gov/geo/query/acc.cgi?acc=GSE74767
130206ICSI1day6	Acquisition of SC3-seq data	SOLiD 5500xl	E06_MS03T06	GSM1932314	Gene Expression Omnibus	GSE74767	https://www.ncbi.nlm.nih.gov/geo/query/acc.cgi?acc=GSE74767
130206ICSI1day6	Acquisition of SC3-seq data	SOLiD 5500xl	E06_MS68T05	GSM1932333	Gene Expression Omnibus	GSE74767	https://www.ncbi.nlm.nih.gov/geo/query/acc.cgi?acc=GSE74767
130206ICSI1day6	Acquisition of SC3-seq data	SOLiD 5500xl	E06_MS68T09	GSM1932337	Gene Expression Omnibus	GSE74767	https://www.ncbi.nlm.nih.gov/geo/query/acc.cgi?acc=GSE74767
130206ICSI1day6	Acquisition of SC3-seq data	SOLiD 5500xl	E06_MS03T14	GSM1932321	Gene Expression Omnibus	GSE74767	https://www.ncbi.nlm.nih.gov/geo/query/acc.cgi?acc=GSE74767
130206ICSI1day6	Acquisition of SC3-seq data	SOLiD 5500xl	E06_MS03T11	GSM1932318	Gene Expression Omnibus	GSE74767	https://www.ncbi.nlm.nih.gov/geo/query/acc.cgi?acc=GSE74767
130206ICSI1day6	Acquisition of SC3-seq data	SOLiD 5500xl	E06_MS68T07	GSM1932335	Gene Expression Omnibus	GSE74767	https://www.ncbi.nlm.nih.gov/geo/query/acc.cgi?acc=GSE74767
130206ICSI1day6	Acquisition of SC3-seq data	SOLiD 5500xl	E06_MS03T12	GSM1932319	Gene Expression Omnibus	GSE74767	https://www.ncbi.nlm.nih.gov/geo/query/acc.cgi?acc=GSE74767
130206ICSI1day6	Acquisition of SC3-seq data	SOLiD 5500xl	E06_MS03T13	GSM1932320	Gene Expression Omnibus	GSE74767	https://www.ncbi.nlm.nih.gov/geo/query/acc.cgi?acc=GSE74767
130206ICSI1day6	Acquisition of SC3-seq data	SOLiD 5500xl	E06_MS03T04	GSM1932312	Gene Expression Omnibus	GSE74767	https://www.ncbi.nlm.nih.gov/geo/query/acc.cgi?acc=GSE74767
130206ICSI1day6	Acquisition of SC3-seq data	SOLiD 5500xl	E06_MS03T05	GSM1932313	Gene Expression Omnibus	GSE74767	https://www.ncbi.nlm.nih.gov/geo/query/acc.cgi?acc=GSE74767
130206ICSI1day6	Acquisition of SC3-seq data	SOLiD 5500xl	E06_MS03T08	GSM1932316	Gene Expression Omnibus	GSE74767	https://www.ncbi.nlm.nih.gov/geo/query/acc.cgi?acc=GSE74767
130206ICSI1day6	Acquisition of SC3-seq data	SOLiD 5500xl	E06_MS03T07	GSM1932315	Gene Expression Omnibus	GSE74767	https://www.ncbi.nlm.nih.gov/geo/query/acc.cgi?acc=GSE74767
130206ICSI1day6	Acquisition of SC3-seq data	SOLiD 5500xl	E06_MS03T10	GSM1932317	Gene Expression Omnibus	GSE74767	https://www.ncbi.nlm.nih.gov/geo/query/acc.cgi?acc=GSE74767
130227ICSI1day6	Acquisition of SC3-seq data	SOLiD 5500xl	E06_MS03T28	GSM1932326	Gene Expression Omnibus	GSE74767	https://www.ncbi.nlm.nih.gov/geo/query/acc.cgi?acc=GSE74767
130227ICSI1day6	Acquisition of SC3-seq data	SOLiD 5500xl	E06_MS03T26	GSM1932325	Gene Expression Omnibus	GSE74767	https://www.ncbi.nlm.nih.gov/geo/query/acc.cgi?acc=GSE74767
130227ICSI1day6	Acquisition of SC3-seq data	SOLiD 5500xl	E06_MS03T23	GSM1932324	Gene Expression Omnibus	GSE74767	https://www.ncbi.nlm.nih.gov/geo/query/acc.cgi?acc=GSE74767
130227ICSI1day6	Acquisition of SC3-seq data	SOLiD 5500xl	E06_MS03T15	GSM1932322	Gene Expression Omnibus	GSE74767	https://www.ncbi.nlm.nih.gov/geo/query/acc.cgi?acc=GSE74767
130227ICSI1day6	Acquisition of SC3-seq data	SOLiD 5500xl	E06_MS03T20	GSM1932323	Gene Expression Omnibus	GSE74767	https://www.ncbi.nlm.nih.gov/geo/query/acc.cgi?acc=GSE74767
121107ICSI13_day8	Acquisition of SC3-seq data	SOLiD 5500xl	E08_MS02T36	GSM1932470	Gene Expression Omnibus	GSE74767	https://www.ncbi.nlm.nih.gov/geo/query/acc.cgi?acc=GSE74767
121107ICSI13_day8	Acquisition of SC3-seq data	SOLiD 5500xl	E08_MS02T05	GSM1932464	Gene Expression Omnibus	GSE74767	https://www.ncbi.nlm.nih.gov/geo/query/acc.cgi?acc=GSE74767
121107ICSI13_day8	Acquisition of SC3-seq data	SOLiD 5500xl	E08_MS02T16	GSM1932466	Gene Expression Omnibus	GSE74767	https://www.ncbi.nlm.nih.gov/geo/query/acc.cgi?acc=GSE74767
121107ICSI13_day8	Acquisition of SC3-seq data	SOLiD 5500xl	E08_MS02T17	GSM1932467	Gene Expression Omnibus	GSE74767	https://www.ncbi.nlm.nih.gov/geo/query/acc.cgi?acc=GSE74767
121107ICSI13_day8	Acquisition of SC3-seq data	SOLiD 5500xl	E08_MS02T31	GSM1932469	Gene Expression Omnibus	GSE74767	https://www.ncbi.nlm.nih.gov/geo/query/acc.cgi?acc=GSE74767
121107ICSI13_day8	Acquisition of SC3-seq data	SOLiD 5500xl	E08_MS02T30	GSM1932468	Gene Expression Omnibus	GSE74767	https://www.ncbi.nlm.nih.gov/geo/query/acc.cgi?acc=GSE74767
121107ICSI13_day8	Acquisition of SC3-seq data	SOLiD 5500xl	E08_MS02T02	GSM1932463	Gene Expression Omnibus	GSE74767	https://www.ncbi.nlm.nih.gov/geo/query/acc.cgi?acc=GSE74767
121107ICSI13_day8	Acquisition of SC3-seq data	SOLiD 5500xl	E08_MS02T06	GSM1932465	Gene Expression Omnibus	GSE74767	https://www.ncbi.nlm.nih.gov/geo/query/acc.cgi?acc=GSE74767
120725ICSIday9	Acquisition of SC3-seq data	SOLiD 5500xl	E09_MS03T82	GSM1932487	Gene Expression Omnibus	GSE74767	https://www.ncbi.nlm.nih.gov/geo/query/acc.cgi?acc=GSE74767
120725ICSIday9	Acquisition of SC3-seq data	SOLiD 5500xl	E09_MS03T85	GSM1932489	Gene Expression Omnibus	GSE74767	https://www.ncbi.nlm.nih.gov/geo/query/acc.cgi?acc=GSE74767
130220ICSI11day8	Acquisition of SC3-seq data	SOLiD 5500xl	E08_MS02T85	GSM1932481	Gene Expression Omnibus	GSE74767	https://www.ncbi.nlm.nih.gov/geo/query/acc.cgi?acc=GSE74767
130220ICSI11day8	Acquisition of SC3-seq data	SOLiD 5500xl	E08_MS02T92	GSM1932483	Gene Expression Omnibus	GSE74767	https://www.ncbi.nlm.nih.gov/geo/query/acc.cgi?acc=GSE74767
130220ICSI11day8	Acquisition of SC3-seq data	SOLiD 5500xl	E08_MS02T59	GSM1932480	Gene Expression Omnibus	GSE74767	https://www.ncbi.nlm.nih.gov/geo/query/acc.cgi?acc=GSE74767
130220ICSI11day8	Acquisition of SC3-seq data	SOLiD 5500xl	E08_MS02T93	GSM1932484	Gene Expression Omnibus	GSE74767	https://www.ncbi.nlm.nih.gov/geo/query/acc.cgi?acc=GSE74767
120725ICSIday9	Acquisition of SC3-seq data	SOLiD 5500xl	E09_MS03T83	GSM1932488	Gene Expression Omnibus	GSE74767	https://www.ncbi.nlm.nih.gov/geo/query/acc.cgi?acc=GSE74767
120725ICSIday9	Acquisition of SC3-seq data	SOLiD 5500xl	E09_MS03T79	GSM1932486	Gene Expression Omnibus	GSE74767	https://www.ncbi.nlm.nih.gov/geo/query/acc.cgi?acc=GSE74767
121212ICSI11day8	Acquisition of SC3-seq data	SOLiD 5500xl	E08_MS02T38	GSM1932471	Gene Expression Omnibus	GSE74767	https://www.ncbi.nlm.nih.gov/geo/query/acc.cgi?acc=GSE74767
130220ICSI11day8	Acquisition of SC3-seq data	SOLiD 5500xl	E08_MS02T89	GSM1932482	Gene Expression Omnibus	GSE74767	https://www.ncbi.nlm.nih.gov/geo/query/acc.cgi?acc=GSE74767
130220ICSI11day8	Acquisition of SC3-seq data	SOLiD 5500xl	E08_MS03T01	GSM1932485	Gene Expression Omnibus	GSE74767	https://www.ncbi.nlm.nih.gov/geo/query/acc.cgi?acc=GSE74767
130319ICSI1day7	Acquisition of SC3-seq data	SOLiD 5500xl	E07_MS03T70	GSM1932459	Gene Expression Omnibus	GSE74767	https://www.ncbi.nlm.nih.gov/geo/query/acc.cgi?acc=GSE74767
121107ICSI13_day8	Acquisition of SC3-seq data	SOLiD 5500xl	E08_MS02T01	GSM1932462	Gene Expression Omnibus	GSE74767	https://www.ncbi.nlm.nih.gov/geo/query/acc.cgi?acc=GSE74767
121212ICSI2day9	Acquisition of SC3-seq data	SOLiD 5500xl	E09_MS03T91	GSM1932490	Gene Expression Omnibus	GSE74767	https://www.ncbi.nlm.nih.gov/geo/query/acc.cgi?acc=GSE74767
121205ICSI1day7	Acquisition of SC3-seq data	SOLiD 5500xl	E07_MS03T52	GSM1932457	Gene Expression Omnibus	GSE74767	https://www.ncbi.nlm.nih.gov/geo/query/acc.cgi?acc=GSE74767
121205ICSI1day7	Acquisition of SC3-seq data	SOLiD 5500xl	E07_MS03T65	GSM1932458	Gene Expression Omnibus	GSE74767	https://www.ncbi.nlm.nih.gov/geo/query/acc.cgi?acc=GSE74767
121212ICSI11day8	Acquisition of SC3-seq data	SOLiD 5500xl	E08_MS02T45	GSM1932474	Gene Expression Omnibus	GSE74767	https://www.ncbi.nlm.nih.gov/geo/query/acc.cgi?acc=GSE74767
121212ICSI11day8	Acquisition of SC3-seq data	SOLiD 5500xl	E08_MS02T48	GSM1932476	Gene Expression Omnibus	GSE74767	https://www.ncbi.nlm.nih.gov/geo/query/acc.cgi?acc=GSE74767
121212ICSI11day8	Acquisition of SC3-seq data	SOLiD 5500xl	E08_MS02T55	GSM1932478	Gene Expression Omnibus	GSE74767	https://www.ncbi.nlm.nih.gov/geo/query/acc.cgi?acc=GSE74767
121205ICSI1day7	Acquisition of SC3-seq data	SOLiD 5500xl	E07_MS08T41	GSM1932460	Gene Expression Omnibus	GSE74767	https://www.ncbi.nlm.nih.gov/geo/query/acc.cgi?acc=GSE74767
121212ICSI11day8	Acquisition of SC3-seq data	SOLiD 5500xl	E08_MS02T43	GSM1932472	Gene Expression Omnibus	GSE74767	https://www.ncbi.nlm.nih.gov/geo/query/acc.cgi?acc=GSE74767
121212ICSI11day8	Acquisition of SC3-seq data	SOLiD 5500xl	E08_MS02T47	GSM1932475	Gene Expression Omnibus	GSE74767	https://www.ncbi.nlm.nih.gov/geo/query/acc.cgi?acc=GSE74767
121205ICSI1day7	Acquisition of SC3-seq data	SOLiD 5500xl	E07_MS08T42	GSM1932461	Gene Expression Omnibus	GSE74767	https://www.ncbi.nlm.nih.gov/geo/query/acc.cgi?acc=GSE74767
121212ICSI11day8	Acquisition of SC3-seq data	SOLiD 5500xl	E08_MS02T44	GSM1932473	Gene Expression Omnibus	GSE74767	https://www.ncbi.nlm.nih.gov/geo/query/acc.cgi?acc=GSE74767
121212ICSI11day8	Acquisition of SC3-seq data	SOLiD 5500xl	E08_MS02T52	GSM1932477	Gene Expression Omnibus	GSE74767	https://www.ncbi.nlm.nih.gov/geo/query/acc.cgi?acc=GSE74767
121212ICSI11day8	Acquisition of SC3-seq data	SOLiD 5500xl	E08_MS02T57	GSM1932479	Gene Expression Omnibus	GSE74767	https://www.ncbi.nlm.nih.gov/geo/query/acc.cgi?acc=GSE74767
140401ICSIday14	Acquisition of SC3-seq data	SOLiD 5500xl	E14_MS08T52	GSM1932383	Gene Expression Omnibus	GSE74767	https://www.ncbi.nlm.nih.gov/geo/query/acc.cgi?acc=GSE74767
140401ICSIday14	Acquisition of SC3-seq data	SOLiD 5500xl	E14_MS08T54	GSM1932385	Gene Expression Omnibus	GSE74767	https://www.ncbi.nlm.nih.gov/geo/query/acc.cgi?acc=GSE74767
140401ICSIday14	Acquisition of SC3-seq data	SOLiD 5500xl	E14_MS10T62	GSM1932390	Gene Expression Omnibus	GSE74767	https://www.ncbi.nlm.nih.gov/geo/query/acc.cgi?acc=GSE74767
140401ICSIday14	Acquisition of SC3-seq data	SOLiD 5500xl	E14_MS08T49	GSM1932380	Gene Expression Omnibus	GSE74767	https://www.ncbi.nlm.nih.gov/geo/query/acc.cgi?acc=GSE74767
140401ICSIday14	Acquisition of SC3-seq data	SOLiD 5500xl	E14_MS08T51	GSM1932382	Gene Expression Omnibus	GSE74767	https://www.ncbi.nlm.nih.gov/geo/query/acc.cgi?acc=GSE74767
140401ICSIday14	Acquisition of SC3-seq data	SOLiD 5500xl	E14_MS10T63	GSM1932391	Gene Expression Omnibus	GSE74767	https://www.ncbi.nlm.nih.gov/geo/query/acc.cgi?acc=GSE74767
140401ICSIday14	Acquisition of SC3-seq data	SOLiD 5500xl	E14_MS10T61	GSM1932389	Gene Expression Omnibus	GSE74767	https://www.ncbi.nlm.nih.gov/geo/query/acc.cgi?acc=GSE74767
140401ICSIday14	Acquisition of SC3-seq data	SOLiD 5500xl	E14_MS08T48	GSM1932379	Gene Expression Omnibus	GSE74767	https://www.ncbi.nlm.nih.gov/geo/query/acc.cgi?acc=GSE74767
140401ICSIday14	Acquisition of SC3-seq data	SOLiD 5500xl	E14_MS08T55	GSM1932386	Gene Expression Omnibus	GSE74767	https://www.ncbi.nlm.nih.gov/geo/query/acc.cgi?acc=GSE74767
140401ICSIday14	Acquisition of SC3-seq data	SOLiD 5500xl	E14_MS08T53	GSM1932384	Gene Expression Omnibus	GSE74767	https://www.ncbi.nlm.nih.gov/geo/query/acc.cgi?acc=GSE74767
140401ICSIday14	Acquisition of SC3-seq data	SOLiD 5500xl	E14_MS08T56	GSM1932387	Gene Expression Omnibus	GSE74767	https://www.ncbi.nlm.nih.gov/geo/query/acc.cgi?acc=GSE74767
140401ICSIday14	Acquisition of SC3-seq data	SOLiD 5500xl	E14_MS08T50	GSM1932381	Gene Expression Omnibus	GSE74767	https://www.ncbi.nlm.nih.gov/geo/query/acc.cgi?acc=GSE74767
140401ICSIday14	Acquisition of SC3-seq data	SOLiD 5500xl	E14_MS10T60	GSM1932388	Gene Expression Omnibus	GSE74767	https://www.ncbi.nlm.nih.gov/geo/query/acc.cgi?acc=GSE74767
140812ICSId13A	Acquisition of SC3-seq data	SOLiD 5500xl	E13_MS10T34	GSM1932352	Gene Expression Omnibus	GSE74767	https://www.ncbi.nlm.nih.gov/geo/query/acc.cgi?acc=GSE74767
140812ICSId13A	Acquisition of SC3-seq data	SOLiD 5500xl	E13_MS61T52	GSM1932372	Gene Expression Omnibus	GSE74767	https://www.ncbi.nlm.nih.gov/geo/query/acc.cgi?acc=GSE74767
140812ICSId13A	Acquisition of SC3-seq data	SOLiD 5500xl	E13_MS10T39	GSM1932356	Gene Expression Omnibus	GSE74767	https://www.ncbi.nlm.nih.gov/geo/query/acc.cgi?acc=GSE74767
140812ICSId13A	Acquisition of SC3-seq data	SOLiD 5500xl	E13_MS61T55	GSM1932374	Gene Expression Omnibus	GSE74767	https://www.ncbi.nlm.nih.gov/geo/query/acc.cgi?acc=GSE74767
140812ICSId13A	Acquisition of SC3-seq data	SOLiD 5500xl	E13_MS10T58	GSM1932366	Gene Expression Omnibus	GSE74767	https://www.ncbi.nlm.nih.gov/geo/query/acc.cgi?acc=GSE74767
140812ICSId13A	Acquisition of SC3-seq data	SOLiD 5500xl	E13_MS10T52	GSM1932361	Gene Expression Omnibus	GSE74767	https://www.ncbi.nlm.nih.gov/geo/query/acc.cgi?acc=GSE74767
140812ICSId13A	Acquisition of SC3-seq data	SOLiD 5500xl	E13_MS10T37	GSM1932355	Gene Expression Omnibus	GSE74767	https://www.ncbi.nlm.nih.gov/geo/query/acc.cgi?acc=GSE74767
140812ICSId13A	Acquisition of SC3-seq data	SOLiD 5500xl	E13_MS10T40	GSM1932357	Gene Expression Omnibus	GSE74767	https://www.ncbi.nlm.nih.gov/geo/query/acc.cgi?acc=GSE74767
140812ICSId13A	Acquisition of SC3-seq data	SOLiD 5500xl	E13_MS61T58	GSM1932377	Gene Expression Omnibus	GSE74767	https://www.ncbi.nlm.nih.gov/geo/query/acc.cgi?acc=GSE74767
140812ICSId13A	Acquisition of SC3-seq data	SOLiD 5500xl	E13_MS10T59	GSM1932367	Gene Expression Omnibus	GSE74767	https://www.ncbi.nlm.nih.gov/geo/query/acc.cgi?acc=GSE74767
140812ICSId13A	Acquisition of SC3-seq data	SOLiD 5500xl	E13_MS10T43	GSM1932358	Gene Expression Omnibus	GSE74767	https://www.ncbi.nlm.nih.gov/geo/query/acc.cgi?acc=GSE74767
140812ICSId13A	Acquisition of SC3-seq data	SOLiD 5500xl	E13_MS10T56	GSM1932364	Gene Expression Omnibus	GSE74767	https://www.ncbi.nlm.nih.gov/geo/query/acc.cgi?acc=GSE74767
140812ICSId13A	Acquisition of SC3-seq data	SOLiD 5500xl	E13_MS13T92	GSM1932368	Gene Expression Omnibus	GSE74767	https://www.ncbi.nlm.nih.gov/geo/query/acc.cgi?acc=GSE74767
140812ICSId13A	Acquisition of SC3-seq data	SOLiD 5500xl	E13_MS61T47	GSM1932370	Gene Expression Omnibus	GSE74767	https://www.ncbi.nlm.nih.gov/geo/query/acc.cgi?acc=GSE74767
140812ICSId13A	Acquisition of SC3-seq data	SOLiD 5500xl	E13_MS61T57	GSM1932376	Gene Expression Omnibus	GSE74767	https://www.ncbi.nlm.nih.gov/geo/query/acc.cgi?acc=GSE74767
140812ICSId13A	Acquisition of SC3-seq data	SOLiD 5500xl	E13_MS10T51	GSM1932360	Gene Expression Omnibus	GSE74767	https://www.ncbi.nlm.nih.gov/geo/query/acc.cgi?acc=GSE74767
140812ICSId13A	Acquisition of SC3-seq data	SOLiD 5500xl	E13_MS10T36	GSM1932354	Gene Expression Omnibus	GSE74767	https://www.ncbi.nlm.nih.gov/geo/query/acc.cgi?acc=GSE74767
140812ICSId13A	Acquisition of SC3-seq data	SOLiD 5500xl	E13_MS10T57	GSM1932365	Gene Expression Omnibus	GSE74767	https://www.ncbi.nlm.nih.gov/geo/query/acc.cgi?acc=GSE74767
140812ICSId13A	Acquisition of SC3-seq data	SOLiD 5500xl	E13_MS61T48	GSM1932371	Gene Expression Omnibus	GSE74767	https://www.ncbi.nlm.nih.gov/geo/query/acc.cgi?acc=GSE74767
140812ICSId13A	Acquisition of SC3-seq data	SOLiD 5500xl	E13_MS61T56	GSM1932375	Gene Expression Omnibus	GSE74767	https://www.ncbi.nlm.nih.gov/geo/query/acc.cgi?acc=GSE74767
140812ICSId13A	Acquisition of SC3-seq data	SOLiD 5500xl	E13_MS10T54	GSM1932362	Gene Expression Omnibus	GSE74767	https://www.ncbi.nlm.nih.gov/geo/query/acc.cgi?acc=GSE74767
140812ICSId13A	Acquisition of SC3-seq data	SOLiD 5500xl	E13_MS61T59	GSM1932378	Gene Expression Omnibus	GSE74767	https://www.ncbi.nlm.nih.gov/geo/query/acc.cgi?acc=GSE74767
140812ICSId13A	Acquisition of SC3-seq data	SOLiD 5500xl	E13_MS61T46	GSM1932369	Gene Expression Omnibus	GSE74767	https://www.ncbi.nlm.nih.gov/geo/query/acc.cgi?acc=GSE74767
140812ICSId13A	Acquisition of SC3-seq data	SOLiD 5500xl	E13_MS61T53	GSM1932373	Gene Expression Omnibus	GSE74767	https://www.ncbi.nlm.nih.gov/geo/query/acc.cgi?acc=GSE74767
141014ICSIday14A	Acquisition of SC3-seq data	SOLiD 5500xl	E14_MS61T67	GSM1932400	Gene Expression Omnibus	GSE74767	https://www.ncbi.nlm.nih.gov/geo/query/acc.cgi?acc=GSE74767
141014ICSIday14A	Acquisition of SC3-seq data	SOLiD 5500xl	E14_MS13T76	GSM1932393	Gene Expression Omnibus	GSE74767	https://www.ncbi.nlm.nih.gov/geo/query/acc.cgi?acc=GSE74767
141014ICSIday14A	Acquisition of SC3-seq data	SOLiD 5500xl	E14_MS61T64	GSM1932398	Gene Expression Omnibus	GSE74767	https://www.ncbi.nlm.nih.gov/geo/query/acc.cgi?acc=GSE74767
141014ICSIday14A	Acquisition of SC3-seq data	SOLiD 5500xl	E14_MS61T63	GSM1932397	Gene Expression Omnibus	GSE74767	https://www.ncbi.nlm.nih.gov/geo/query/acc.cgi?acc=GSE74767
141014ICSIday14A	Acquisition of SC3-seq data	SOLiD 5500xl	E14_MS61T73	GSM1932406	Gene Expression Omnibus	GSE74767	https://www.ncbi.nlm.nih.gov/geo/query/acc.cgi?acc=GSE74767
141014ICSIday14A	Acquisition of SC3-seq data	SOLiD 5500xl	E14_MS61T60	GSM1932395	Gene Expression Omnibus	GSE74767	https://www.ncbi.nlm.nih.gov/geo/query/acc.cgi?acc=GSE74767
141014ICSIday14A	Acquisition of SC3-seq data	SOLiD 5500xl	E14_MS61T70	GSM1932403	Gene Expression Omnibus	GSE74767	https://www.ncbi.nlm.nih.gov/geo/query/acc.cgi?acc=GSE74767
141014ICSIday14A	Acquisition of SC3-seq data	SOLiD 5500xl	E14_MS61T66	GSM1932399	Gene Expression Omnibus	GSE74767	https://www.ncbi.nlm.nih.gov/geo/query/acc.cgi?acc=GSE74767
141014ICSIday14A	Acquisition of SC3-seq data	SOLiD 5500xl	E14_MS61T72	GSM1932405	Gene Expression Omnibus	GSE74767	https://www.ncbi.nlm.nih.gov/geo/query/acc.cgi?acc=GSE74767
141014ICSIday14A	Acquisition of SC3-seq data	SOLiD 5500xl	E14_MS13T74	GSM1932392	Gene Expression Omnibus	GSE74767	https://www.ncbi.nlm.nih.gov/geo/query/acc.cgi?acc=GSE74767
141014ICSIday14A	Acquisition of SC3-seq data	SOLiD 5500xl	E14_MS61T61	GSM1932396	Gene Expression Omnibus	GSE74767	https://www.ncbi.nlm.nih.gov/geo/query/acc.cgi?acc=GSE74767
141014ICSIday14A	Acquisition of SC3-seq data	SOLiD 5500xl	E14_MS61T69	GSM1932402	Gene Expression Omnibus	GSE74767	https://www.ncbi.nlm.nih.gov/geo/query/acc.cgi?acc=GSE74767
141014ICSIday14A	Acquisition of SC3-seq data	SOLiD 5500xl	E14_MS61T68	GSM1932401	Gene Expression Omnibus	GSE74767	https://www.ncbi.nlm.nih.gov/geo/query/acc.cgi?acc=GSE74767
141014ICSIday14A	Acquisition of SC3-seq data	SOLiD 5500xl	E14_MS13T78	GSM1932394	Gene Expression Omnibus	GSE74767	https://www.ncbi.nlm.nih.gov/geo/query/acc.cgi?acc=GSE74767
141014ICSIday14A	Acquisition of SC3-seq data	SOLiD 5500xl	E14_MS61T71	GSM1932404	Gene Expression Omnibus	GSE74767	https://www.ncbi.nlm.nih.gov/geo/query/acc.cgi?acc=GSE74767
140812ICSId13A	Acquisition of SC3-seq data	SOLiD 5500xl	E13_MS61T45	GSM1932213	Gene Expression Omnibus	GSE74767	https://www.ncbi.nlm.nih.gov/geo/query/acc.cgi?acc=GSE74767
140812ICSId13A	Acquisition of SC3-seq data	SOLiD 5500xl	E13_MS61T54	GSM1932214	Gene Expression Omnibus	GSE74767	https://www.ncbi.nlm.nih.gov/geo/query/acc.cgi?acc=GSE74767
141014ICSIday14A	Acquisition of SC3-seq data	SOLiD 5500xl	E14_MS13T87	GSM1932222	Gene Expression Omnibus	GSE74767	https://www.ncbi.nlm.nih.gov/geo/query/acc.cgi?acc=GSE74767
141014ICSIday14A	Acquisition of SC3-seq data	SOLiD 5500xl	E14_MS13T80	GSM1932218	Gene Expression Omnibus	GSE74767	https://www.ncbi.nlm.nih.gov/geo/query/acc.cgi?acc=GSE74767
141014ICSIday14A	Acquisition of SC3-seq data	SOLiD 5500xl	E14_MS61T65	GSM1932224	Gene Expression Omnibus	GSE74767	https://www.ncbi.nlm.nih.gov/geo/query/acc.cgi?acc=GSE74767
141014ICSIday14A	Acquisition of SC3-seq data	SOLiD 5500xl	E14_MS13T75	GSM1932215	Gene Expression Omnibus	GSE74767	https://www.ncbi.nlm.nih.gov/geo/query/acc.cgi?acc=GSE74767
141014ICSIday14A	Acquisition of SC3-seq data	SOLiD 5500xl	E14_MS13T90	GSM1932223	Gene Expression Omnibus	GSE74767	https://www.ncbi.nlm.nih.gov/geo/query/acc.cgi?acc=GSE74767
140812ICSId13A	Acquisition of SC3-seq data	SOLiD 5500xl	E13_MS10T50	GSM1932359	Gene Expression Omnibus	GSE74767	https://www.ncbi.nlm.nih.gov/geo/query/acc.cgi?acc=GSE74767
141014ICSIday14A	Acquisition of SC3-seq data	SOLiD 5500xl	E14_MS13T82	GSM1932219	Gene Expression Omnibus	GSE74767	https://www.ncbi.nlm.nih.gov/geo/query/acc.cgi?acc=GSE74767
141014ICSIday14A	Acquisition of SC3-seq data	SOLiD 5500xl	E14_MS13T85	GSM1932221	Gene Expression Omnibus	GSE74767	https://www.ncbi.nlm.nih.gov/geo/query/acc.cgi?acc=GSE74767
141014ICSIday14A	Acquisition of SC3-seq data	SOLiD 5500xl	E14_MS13T79	GSM1932217	Gene Expression Omnibus	GSE74767	https://www.ncbi.nlm.nih.gov/geo/query/acc.cgi?acc=GSE74767
140812ICSId13A	Acquisition of SC3-seq data	SOLiD 5500xl	E13_MS10T35	GSM1932353	Gene Expression Omnibus	GSE74767	https://www.ncbi.nlm.nih.gov/geo/query/acc.cgi?acc=GSE74767
140812ICSId13A	Acquisition of SC3-seq data	SOLiD 5500xl	E13_MS10T55	GSM1932363	Gene Expression Omnibus	GSE74767	https://www.ncbi.nlm.nih.gov/geo/query/acc.cgi?acc=GSE74767
141014ICSIday14A	Acquisition of SC3-seq data	SOLiD 5500xl	E14_MS13T77	GSM1932216	Gene Expression Omnibus	GSE74767	https://www.ncbi.nlm.nih.gov/geo/query/acc.cgi?acc=GSE74767
141014ICSIday14A	Acquisition of SC3-seq data	SOLiD 5500xl	E14_MS13T83	GSM1932220	Gene Expression Omnibus	GSE74767	https://www.ncbi.nlm.nih.gov/geo/query/acc.cgi?acc=GSE74767
140401ICSIday16	Acquisition of SC3-seq data	SOLiD 5500xl	E16_MS08T77	GSM1932419	Gene Expression Omnibus	GSE74767	https://www.ncbi.nlm.nih.gov/geo/query/acc.cgi?acc=GSE74767
140401ICSIday16	Acquisition of SC3-seq data	SOLiD 5500xl	E16_MS09T21	GSM1932420	Gene Expression Omnibus	GSE74767	https://www.ncbi.nlm.nih.gov/geo/query/acc.cgi?acc=GSE74767
140401ICSIday16	Acquisition of SC3-seq data	SOLiD 5500xl	E16_MS08T58	GSM1932226	Gene Expression Omnibus	GSE74767	https://www.ncbi.nlm.nih.gov/geo/query/acc.cgi?acc=GSE74767
140401ICSIday16	Acquisition of SC3-seq data	SOLiD 5500xl	E16_MS08T69	GSM1932415	Gene Expression Omnibus	GSE74767	https://www.ncbi.nlm.nih.gov/geo/query/acc.cgi?acc=GSE74767
140401ICSIday16	Acquisition of SC3-seq data	SOLiD 5500xl	E16_MS08T57	GSM1932225	Gene Expression Omnibus	GSE74767	https://www.ncbi.nlm.nih.gov/geo/query/acc.cgi?acc=GSE74767
140401ICSIday16	Acquisition of SC3-seq data	SOLiD 5500xl	E16_MS08T59	GSM1932227	Gene Expression Omnibus	GSE74767	https://www.ncbi.nlm.nih.gov/geo/query/acc.cgi?acc=GSE74767
140401ICSIday16	Acquisition of SC3-seq data	SOLiD 5500xl	E16_MS09T27	GSM1932228	Gene Expression Omnibus	GSE74767	https://www.ncbi.nlm.nih.gov/geo/query/acc.cgi?acc=GSE74767
140401ICSIday16	Acquisition of SC3-seq data	SOLiD 5500xl	E16_MS08T74	GSM1932417	Gene Expression Omnibus	GSE74767	https://www.ncbi.nlm.nih.gov/geo/query/acc.cgi?acc=GSE74767
140401ICSIday16	Acquisition of SC3-seq data	SOLiD 5500xl	E16_MS08T68	GSM1932414	Gene Expression Omnibus	GSE74767	https://www.ncbi.nlm.nih.gov/geo/query/acc.cgi?acc=GSE74767
140401ICSIday16	Acquisition of SC3-seq data	SOLiD 5500xl	E16_MS08T61	GSM1932408	Gene Expression Omnibus	GSE74767	https://www.ncbi.nlm.nih.gov/geo/query/acc.cgi?acc=GSE74767
140401ICSIday16	Acquisition of SC3-seq data	SOLiD 5500xl	E16_MS08T64	GSM1932411	Gene Expression Omnibus	GSE74767	https://www.ncbi.nlm.nih.gov/geo/query/acc.cgi?acc=GSE74767
140401ICSIday16	Acquisition of SC3-seq data	SOLiD 5500xl	E16_MS09T41	GSM1932423	Gene Expression Omnibus	GSE74767	https://www.ncbi.nlm.nih.gov/geo/query/acc.cgi?acc=GSE74767
140401ICSIday16	Acquisition of SC3-seq data	SOLiD 5500xl	E16_MS08T62	GSM1932409	Gene Expression Omnibus	GSE74767	https://www.ncbi.nlm.nih.gov/geo/query/acc.cgi?acc=GSE74767
140401ICSIday16	Acquisition of SC3-seq data	SOLiD 5500xl	E16_MS08T65	GSM1932412	Gene Expression Omnibus	GSE74767	https://www.ncbi.nlm.nih.gov/geo/query/acc.cgi?acc=GSE74767
140401ICSIday16	Acquisition of SC3-seq data	SOLiD 5500xl	E16_MS08T71	GSM1932416	Gene Expression Omnibus	GSE74767	https://www.ncbi.nlm.nih.gov/geo/query/acc.cgi?acc=GSE74767
140401ICSIday16	Acquisition of SC3-seq data	SOLiD 5500xl	E16_MS09T28	GSM1932421	Gene Expression Omnibus	GSE74767	https://www.ncbi.nlm.nih.gov/geo/query/acc.cgi?acc=GSE74767
140401ICSIday16	Acquisition of SC3-seq data	SOLiD 5500xl	E16_MS08T63	GSM1932410	Gene Expression Omnibus	GSE74767	https://www.ncbi.nlm.nih.gov/geo/query/acc.cgi?acc=GSE74767
140401ICSIday16	Acquisition of SC3-seq data	SOLiD 5500xl	E16_MS08T66	GSM1932413	Gene Expression Omnibus	GSE74767	https://www.ncbi.nlm.nih.gov/geo/query/acc.cgi?acc=GSE74767
140401ICSIday16	Acquisition of SC3-seq data	SOLiD 5500xl	E16_MS09T36	GSM1932422	Gene Expression Omnibus	GSE74767	https://www.ncbi.nlm.nih.gov/geo/query/acc.cgi?acc=GSE74767
140401ICSIday16	Acquisition of SC3-seq data	SOLiD 5500xl	E16_MS08T60	GSM1932407	Gene Expression Omnibus	GSE74767	https://www.ncbi.nlm.nih.gov/geo/query/acc.cgi?acc=GSE74767
140401ICSIday16	Acquisition of SC3-seq data	SOLiD 5500xl	E16_MS08T75	GSM1932418	Gene Expression Omnibus	GSE74767	https://www.ncbi.nlm.nih.gov/geo/query/acc.cgi?acc=GSE74767
140722ICSIday17A	Acquisition of SC3-seq data	SOLiD 5500xl	E17_MS10T84	GSM1932432	Gene Expression Omnibus	GSE74767	https://www.ncbi.nlm.nih.gov/geo/query/acc.cgi?acc=GSE74767
140722ICSIday17A	Acquisition of SC3-seq data	SOLiD 5500xl	E17_MS11T49	GSM1932442	Gene Expression Omnibus	GSE74767	https://www.ncbi.nlm.nih.gov/geo/query/acc.cgi?acc=GSE74767
140722ICSIday17A	Acquisition of SC3-seq data	SOLiD 5500xl	E17_MS11T78	GSM1932443	Gene Expression Omnibus	GSE74767	https://www.ncbi.nlm.nih.gov/geo/query/acc.cgi?acc=GSE74767
140722ICSIday17A	Acquisition of SC3-seq data	SOLiD 5500xl	E17_MS11T84	GSM1932447	Gene Expression Omnibus	GSE74767	https://www.ncbi.nlm.nih.gov/geo/query/acc.cgi?acc=GSE74767
140722ICSIday17A	Acquisition of SC3-seq data	SOLiD 5500xl	E17_MS10T66	GSM1932424	Gene Expression Omnibus	GSE74767	https://www.ncbi.nlm.nih.gov/geo/query/acc.cgi?acc=GSE74767
140722ICSIday17A	Acquisition of SC3-seq data	SOLiD 5500xl	E17_MS11T77	GSM1932229	Gene Expression Omnibus	GSE74767	https://www.ncbi.nlm.nih.gov/geo/query/acc.cgi?acc=GSE74767
140722ICSIday17A	Acquisition of SC3-seq data	SOLiD 5500xl	E17_MS11T82	GSM1932230	Gene Expression Omnibus	GSE74767	https://www.ncbi.nlm.nih.gov/geo/query/acc.cgi?acc=GSE74767
140722ICSIday17A	Acquisition of SC3-seq data	SOLiD 5500xl	E17_MS10T77	GSM1932429	Gene Expression Omnibus	GSE74767	https://www.ncbi.nlm.nih.gov/geo/query/acc.cgi?acc=GSE74767
140722ICSIday17A	Acquisition of SC3-seq data	SOLiD 5500xl	E17_MS10T82	GSM1932431	Gene Expression Omnibus	GSE74767	https://www.ncbi.nlm.nih.gov/geo/query/acc.cgi?acc=GSE74767
140722ICSIday17A	Acquisition of SC3-seq data	SOLiD 5500xl	E17_MS61T42	GSM1932454	Gene Expression Omnibus	GSE74767	https://www.ncbi.nlm.nih.gov/geo/query/acc.cgi?acc=GSE74767
140722ICSIday17A	Acquisition of SC3-seq data	SOLiD 5500xl	E17_MS61T43	GSM1932455	Gene Expression Omnibus	GSE74767	https://www.ncbi.nlm.nih.gov/geo/query/acc.cgi?acc=GSE74767
140722ICSIday17A	Acquisition of SC3-seq data	SOLiD 5500xl	E17_MS61T40	GSM1932452	Gene Expression Omnibus	GSE74767	https://www.ncbi.nlm.nih.gov/geo/query/acc.cgi?acc=GSE74767
140722ICSIday17A	Acquisition of SC3-seq data	SOLiD 5500xl	E17_MS10T71	GSM1932426	Gene Expression Omnibus	GSE74767	https://www.ncbi.nlm.nih.gov/geo/query/acc.cgi?acc=GSE74767
140722ICSIday17A	Acquisition of SC3-seq data	SOLiD 5500xl	E17_MS10T87	GSM1932435	Gene Expression Omnibus	GSE74767	https://www.ncbi.nlm.nih.gov/geo/query/acc.cgi?acc=GSE74767
140722ICSIday17A	Acquisition of SC3-seq data	SOLiD 5500xl	E17_MS10T94	GSM1932440	Gene Expression Omnibus	GSE74767	https://www.ncbi.nlm.nih.gov/geo/query/acc.cgi?acc=GSE74767
140722ICSIday17A	Acquisition of SC3-seq data	SOLiD 5500xl	E17_MS10T93	GSM1932439	Gene Expression Omnibus	GSE74767	https://www.ncbi.nlm.nih.gov/geo/query/acc.cgi?acc=GSE74767
140722ICSIday17A	Acquisition of SC3-seq data	SOLiD 5500xl	E17_MS11T46	GSM1932441	Gene Expression Omnibus	GSE74767	https://www.ncbi.nlm.nih.gov/geo/query/acc.cgi?acc=GSE74767
140722ICSIday17A	Acquisition of SC3-seq data	SOLiD 5500xl	E17_MS10T68	GSM1932425	Gene Expression Omnibus	GSE74767	https://www.ncbi.nlm.nih.gov/geo/query/acc.cgi?acc=GSE74767
140722ICSIday17A	Acquisition of SC3-seq data	SOLiD 5500xl	E17_MS11T80	GSM1932445	Gene Expression Omnibus	GSE74767	https://www.ncbi.nlm.nih.gov/geo/query/acc.cgi?acc=GSE74767
140722ICSIday17A	Acquisition of SC3-seq data	SOLiD 5500xl	E17_MS10T92	GSM1932438	Gene Expression Omnibus	GSE74767	https://www.ncbi.nlm.nih.gov/geo/query/acc.cgi?acc=GSE74767
140722ICSIday17A	Acquisition of SC3-seq data	SOLiD 5500xl	E17_MS61T38	GSM1932450	Gene Expression Omnibus	GSE74767	https://www.ncbi.nlm.nih.gov/geo/query/acc.cgi?acc=GSE74767
140722ICSIday17A	Acquisition of SC3-seq data	SOLiD 5500xl	E17_MS61T39	GSM1932451	Gene Expression Omnibus	GSE74767	https://www.ncbi.nlm.nih.gov/geo/query/acc.cgi?acc=GSE74767
140722ICSIday17A	Acquisition of SC3-seq data	SOLiD 5500xl	E17_MS61T41	GSM1932453	Gene Expression Omnibus	GSE74767	https://www.ncbi.nlm.nih.gov/geo/query/acc.cgi?acc=GSE74767
140722ICSIday17A	Acquisition of SC3-seq data	SOLiD 5500xl	E17_MS61T62	GSM1932456	Gene Expression Omnibus	GSE74767	https://www.ncbi.nlm.nih.gov/geo/query/acc.cgi?acc=GSE74767
140722ICSIday17A	Acquisition of SC3-seq data	SOLiD 5500xl	E17_MS10T91	GSM1932437	Gene Expression Omnibus	GSE74767	https://www.ncbi.nlm.nih.gov/geo/query/acc.cgi?acc=GSE74767
140722ICSIday17A	Acquisition of SC3-seq data	SOLiD 5500xl	E17_MS11T81	GSM1932446	Gene Expression Omnibus	GSE74767	https://www.ncbi.nlm.nih.gov/geo/query/acc.cgi?acc=GSE74767
140722ICSIday17A	Acquisition of SC3-seq data	SOLiD 5500xl	E17_MS10T88	GSM1932436	Gene Expression Omnibus	GSE74767	https://www.ncbi.nlm.nih.gov/geo/query/acc.cgi?acc=GSE74767
140722ICSIday17A	Acquisition of SC3-seq data	SOLiD 5500xl	E17_MS11T79	GSM1932444	Gene Expression Omnibus	GSE74767	https://www.ncbi.nlm.nih.gov/geo/query/acc.cgi?acc=GSE74767
140722ICSIday17A	Acquisition of SC3-seq data	SOLiD 5500xl	E17_MS10T73	GSM1932428	Gene Expression Omnibus	GSE74767	https://www.ncbi.nlm.nih.gov/geo/query/acc.cgi?acc=GSE74767
140722ICSIday17A	Acquisition of SC3-seq data	SOLiD 5500xl	E17_MS13T95	GSM1932448	Gene Expression Omnibus	GSE74767	https://www.ncbi.nlm.nih.gov/geo/query/acc.cgi?acc=GSE74767
140722ICSIday17A	Acquisition of SC3-seq data	SOLiD 5500xl	E17_MS10T86	GSM1932434	Gene Expression Omnibus	GSE74767	https://www.ncbi.nlm.nih.gov/geo/query/acc.cgi?acc=GSE74767
140722ICSIday17A	Acquisition of SC3-seq data	SOLiD 5500xl	E17_MS10T72	GSM1932427	Gene Expression Omnibus	GSE74767	https://www.ncbi.nlm.nih.gov/geo/query/acc.cgi?acc=GSE74767
140722ICSIday17A	Acquisition of SC3-seq data	SOLiD 5500xl	E17_MS10T85	GSM1932433	Gene Expression Omnibus	GSE74767	https://www.ncbi.nlm.nih.gov/geo/query/acc.cgi?acc=GSE74767
140722ICSIday17A	Acquisition of SC3-seq data	SOLiD 5500xl	E17_MS10T81	GSM1932430	Gene Expression Omnibus	GSE74767	https://www.ncbi.nlm.nih.gov/geo/query/acc.cgi?acc=GSE74767
140722ICSIday17A	Acquisition of SC3-seq data	SOLiD 5500xl	E17_MS61T37	GSM1932449	Gene Expression Omnibus	GSE74767	https://www.ncbi.nlm.nih.gov/geo/query/acc.cgi?acc=GSE74767
CMK6p35	Acquisition of SC3-seq data	SOLiD 5500xl	C6FF_MS11T85	GSM1932150	Gene Expression Omnibus	GSE74767	https://www.ncbi.nlm.nih.gov/geo/query/acc.cgi?acc=GSE74767
CMK6p35	Acquisition of SC3-seq data	SOLiD 5500xl	C6FF_MS11T94	GSM1932157	Gene Expression Omnibus	GSE74767	https://www.ncbi.nlm.nih.gov/geo/query/acc.cgi?acc=GSE74767
CMK6p35	Acquisition of SC3-seq data	SOLiD 5500xl	C6FF_MS11T86	GSM1932151	Gene Expression Omnibus	GSE74767	https://www.ncbi.nlm.nih.gov/geo/query/acc.cgi?acc=GSE74767
CMK6p35	Acquisition of SC3-seq data	SOLiD 5500xl	C6FF_MS11T89	GSM1932154	Gene Expression Omnibus	GSE74767	https://www.ncbi.nlm.nih.gov/geo/query/acc.cgi?acc=GSE74767
CMK6p35	Acquisition of SC3-seq data	SOLiD 5500xl	C6FF_MS11T91	GSM1932155	Gene Expression Omnibus	GSE74767	https://www.ncbi.nlm.nih.gov/geo/query/acc.cgi?acc=GSE74767
CMK6p35	Acquisition of SC3-seq data	SOLiD 5500xl	C6FF_MS11T88	GSM1932153	Gene Expression Omnibus	GSE74767	https://www.ncbi.nlm.nih.gov/geo/query/acc.cgi?acc=GSE74767
CMK6p35	Acquisition of SC3-seq data	SOLiD 5500xl	C6FF_MS11T87	GSM1932152	Gene Expression Omnibus	GSE74767	https://www.ncbi.nlm.nih.gov/geo/query/acc.cgi?acc=GSE74767
CMK6p35	Acquisition of SC3-seq data	SOLiD 5500xl	C6FF_MS11T92	GSM1932156	Gene Expression Omnibus	GSE74767	https://www.ncbi.nlm.nih.gov/geo/query/acc.cgi?acc=GSE74767
CMK6p35	Acquisition of SC3-seq data	SOLiD 5500xl	C6FF_MS11T95	GSM1932158	Gene Expression Omnibus	GSE74767	https://www.ncbi.nlm.nih.gov/geo/query/acc.cgi?acc=GSE74767
CMK6p32	Acquisition of SC3-seq data	SOLiD 5500xl	C6oF_MS05T60	GSM1932166	Gene Expression Omnibus	GSE74767	https://www.ncbi.nlm.nih.gov/geo/query/acc.cgi?acc=GSE74767
CMK6p32	Acquisition of SC3-seq data	SOLiD 5500xl	C6oF_MS05T65	GSM1932170	Gene Expression Omnibus	GSE74767	https://www.ncbi.nlm.nih.gov/geo/query/acc.cgi?acc=GSE74767
CMK6p32	Acquisition of SC3-seq data	SOLiD 5500xl	C6oF_MS05T55	GSM1932161	Gene Expression Omnibus	GSE74767	https://www.ncbi.nlm.nih.gov/geo/query/acc.cgi?acc=GSE74767
CMK6p33	Acquisition of SC3-seq data	SOLiD 5500xl	C6oF_MS05T58	GSM1932164	Gene Expression Omnibus	GSE74767	https://www.ncbi.nlm.nih.gov/geo/query/acc.cgi?acc=GSE74767
CMK6p32	Acquisition of SC3-seq data	SOLiD 5500xl	C6oF_MS05T54	GSM1932160	Gene Expression Omnibus	GSE74767	https://www.ncbi.nlm.nih.gov/geo/query/acc.cgi?acc=GSE74767
CMK6p32	Acquisition of SC3-seq data	SOLiD 5500xl	C6oF_MS05T66	GSM1932171	Gene Expression Omnibus	GSE74767	https://www.ncbi.nlm.nih.gov/geo/query/acc.cgi?acc=GSE74767
CMK6p33	Acquisition of SC3-seq data	SOLiD 5500xl	C6oF_MS05T59	GSM1932165	Gene Expression Omnibus	GSE74767	https://www.ncbi.nlm.nih.gov/geo/query/acc.cgi?acc=GSE74767
CMK6p33	Acquisition of SC3-seq data	SOLiD 5500xl	C6oF_MS05T57	GSM1932163	Gene Expression Omnibus	GSE74767	https://www.ncbi.nlm.nih.gov/geo/query/acc.cgi?acc=GSE74767
CMK6p32	Acquisition of SC3-seq data	SOLiD 5500xl	C6oF_MS05T53	GSM1932159	Gene Expression Omnibus	GSE74767	https://www.ncbi.nlm.nih.gov/geo/query/acc.cgi?acc=GSE74767
CMK6p33	Acquisition of SC3-seq data	SOLiD 5500xl	C6oF_MS05T56	GSM1932162	Gene Expression Omnibus	GSE74767	https://www.ncbi.nlm.nih.gov/geo/query/acc.cgi?acc=GSE74767
CMK6p32	Acquisition of SC3-seq data	SOLiD 5500xl	C6oF_MS05T63	GSM1932168	Gene Expression Omnibus	GSE74767	https://www.ncbi.nlm.nih.gov/geo/query/acc.cgi?acc=GSE74767
CMK6p32	Acquisition of SC3-seq data	SOLiD 5500xl	C6oF_MS05T67	GSM1932172	Gene Expression Omnibus	GSE74767	https://www.ncbi.nlm.nih.gov/geo/query/acc.cgi?acc=GSE74767
CMK6p32	Acquisition of SC3-seq data	SOLiD 5500xl	C6oF_MS05T61	GSM1932167	Gene Expression Omnibus	GSE74767	https://www.ncbi.nlm.nih.gov/geo/query/acc.cgi?acc=GSE74767
CMK6p32	Acquisition of SC3-seq data	SOLiD 5500xl	C6oF_MS05T64	GSM1932169	Gene Expression Omnibus	GSE74767	https://www.ncbi.nlm.nih.gov/geo/query/acc.cgi?acc=GSE74767
CMK9p30	Acquisition of SC3-seq data	SOLiD 5500xl	CMK9_MS05T75	GSM1932180	Gene Expression Omnibus	GSE74767	https://www.ncbi.nlm.nih.gov/geo/query/acc.cgi?acc=GSE74767
CMK9p25	Acquisition of SC3-seq data	SOLiD 5500xl	CMK9_MS05T69	GSM1932174	Gene Expression Omnibus	GSE74767	https://www.ncbi.nlm.nih.gov/geo/query/acc.cgi?acc=GSE74767
CMK9p30	Acquisition of SC3-seq data	SOLiD 5500xl	CMK9_MS05T72	GSM1932177	Gene Expression Omnibus	GSE74767	https://www.ncbi.nlm.nih.gov/geo/query/acc.cgi?acc=GSE74767
CMK9p30	Acquisition of SC3-seq data	SOLiD 5500xl	CMK9_MS05T73	GSM1932178	Gene Expression Omnibus	GSE74767	https://www.ncbi.nlm.nih.gov/geo/query/acc.cgi?acc=GSE74767
CMK9p30	Acquisition of SC3-seq data	SOLiD 5500xl	CMK9_MS05T74	GSM1932179	Gene Expression Omnibus	GSE74767	https://www.ncbi.nlm.nih.gov/geo/query/acc.cgi?acc=GSE74767
CMK9p25	Acquisition of SC3-seq data	SOLiD 5500xl	CMK9_MS05T68	GSM1932173	Gene Expression Omnibus	GSE74767	https://www.ncbi.nlm.nih.gov/geo/query/acc.cgi?acc=GSE74767
CMK9p25	Acquisition of SC3-seq data	SOLiD 5500xl	CMK9_MS05T70	GSM1932175	Gene Expression Omnibus	GSE74767	https://www.ncbi.nlm.nih.gov/geo/query/acc.cgi?acc=GSE74767
CMK9p30	Acquisition of SC3-seq data	SOLiD 5500xl	CMK9_MS05T71	GSM1932176	Gene Expression Omnibus	GSE74767	https://www.ncbi.nlm.nih.gov/geo/query/acc.cgi?acc=GSE74767
140722ICSIday17A	Acquisition of SC3-seq data	SOLiD 5500xl	E17_MS11T48	GSM1932243	Gene Expression Omnibus	GSE74767	https://www.ncbi.nlm.nih.gov/geo/query/acc.cgi?acc=GSE74767
140722ICSIday17A	Acquisition of SC3-seq data	SOLiD 5500xl	E17_MS10T70	GSM1932238	Gene Expression Omnibus	GSE74767	https://www.ncbi.nlm.nih.gov/geo/query/acc.cgi?acc=GSE74767
140722ICSIday17A	Acquisition of SC3-seq data	SOLiD 5500xl	E17_MS10T75	GSM1932239	Gene Expression Omnibus	GSE74767	https://www.ncbi.nlm.nih.gov/geo/query/acc.cgi?acc=GSE74767
140401ICSIday16	Acquisition of SC3-seq data	SOLiD 5500xl	E16_MS09T30	GSM1932233	Gene Expression Omnibus	GSE74767	https://www.ncbi.nlm.nih.gov/geo/query/acc.cgi?acc=GSE74767
140722ICSIday17A	Acquisition of SC3-seq data	SOLiD 5500xl	E17_MS10T89	GSM1932241	Gene Expression Omnibus	GSE74767	https://www.ncbi.nlm.nih.gov/geo/query/acc.cgi?acc=GSE74767
140708ICSIday16	Acquisition of SC3-seq data	SOLiD 5500xl	E16_MS09T61	GSM1978223	Gene Expression Omnibus	GSE76267	https://www.ncbi.nlm.nih.gov/geo/query/acc.cgi?acc=GSE76267
140722ICSIday17A	Acquisition of SC3-seq data	SOLiD 5500xl	E17_MS10T65	GSM1932235	Gene Expression Omnibus	GSE74767	https://www.ncbi.nlm.nih.gov/geo/query/acc.cgi?acc=GSE74767
140722ICSIday17A	Acquisition of SC3-seq data	SOLiD 5500xl	E17_MS10T69	GSM1932237	Gene Expression Omnibus	GSE74767	https://www.ncbi.nlm.nih.gov/geo/query/acc.cgi?acc=GSE74767
140401ICSIday16	Acquisition of SC3-seq data	SOLiD 5500xl	E16_MS08T72	GSM1932231	Gene Expression Omnibus	GSE74767	https://www.ncbi.nlm.nih.gov/geo/query/acc.cgi?acc=GSE74767
140722ICSIday17A	Acquisition of SC3-seq data	SOLiD 5500xl	E17_MS11T51	GSM1978241	Gene Expression Omnibus	GSE76267	https://www.ncbi.nlm.nih.gov/geo/query/acc.cgi?acc=GSE76267
140401ICSIday16	Acquisition of SC3-seq data	SOLiD 5500xl	E16_MS08T73	GSM1932232	Gene Expression Omnibus	GSE74767	https://www.ncbi.nlm.nih.gov/geo/query/acc.cgi?acc=GSE74767
140722ICSIday17A	Acquisition of SC3-seq data	SOLiD 5500xl	E17_MS10T76	GSM1932240	Gene Expression Omnibus	GSE74767	https://www.ncbi.nlm.nih.gov/geo/query/acc.cgi?acc=GSE74767
140722ICSIday17A	Acquisition of SC3-seq data	SOLiD 5500xl	E17_MS11T47	GSM1932242	Gene Expression Omnibus	GSE74767	https://www.ncbi.nlm.nih.gov/geo/query/acc.cgi?acc=GSE74767
140722ICSIday17A	Acquisition of SC3-seq data	SOLiD 5500xl	E17_MS10T64	GSM1932234	Gene Expression Omnibus	GSE74767	https://www.ncbi.nlm.nih.gov/geo/query/acc.cgi?acc=GSE74767
140722ICSIday17A	Acquisition of SC3-seq data	SOLiD 5500xl	E17_MS10T67	GSM1932236	Gene Expression Omnibus	GSE74767	https://www.ncbi.nlm.nih.gov/geo/query/acc.cgi?acc=GSE74767
140722ICSIday17A	Acquisition of SC3-seq data	SOLiD 5500xl	E17_MS10T95	GSM1932252	Gene Expression Omnibus	GSE74767	https://www.ncbi.nlm.nih.gov/geo/query/acc.cgi?acc=GSE74767
140722ICSIday17A	Acquisition of SC3-seq data	SOLiD 5500xl	E17_MS13T94	GSM1932255	Gene Expression Omnibus	GSE74767	https://www.ncbi.nlm.nih.gov/geo/query/acc.cgi?acc=GSE74767
140401ICSIday16	Acquisition of SC3-seq data	SOLiD 5500xl	E16_MS08T76	GSM1932245	Gene Expression Omnibus	GSE74767	https://www.ncbi.nlm.nih.gov/geo/query/acc.cgi?acc=GSE74767
140401ICSIday16	Acquisition of SC3-seq data	SOLiD 5500xl	E16_MS09T22	GSM1932246	Gene Expression Omnibus	GSE74767	https://www.ncbi.nlm.nih.gov/geo/query/acc.cgi?acc=GSE74767
140722ICSIday17A	Acquisition of SC3-seq data	SOLiD 5500xl	E17_MS13T96	GSM1932256	Gene Expression Omnibus	GSE74767	https://www.ncbi.nlm.nih.gov/geo/query/acc.cgi?acc=GSE74767
140401ICSIday16	Acquisition of SC3-seq data	SOLiD 5500xl	E16_MS09T25	GSM1932248	Gene Expression Omnibus	GSE74767	https://www.ncbi.nlm.nih.gov/geo/query/acc.cgi?acc=GSE74767
140722ICSIday17A	Acquisition of SC3-seq data	SOLiD 5500xl	E17_MS10T83	GSM1932251	Gene Expression Omnibus	GSE74767	https://www.ncbi.nlm.nih.gov/geo/query/acc.cgi?acc=GSE74767
140722ICSIday17A	Acquisition of SC3-seq data	SOLiD 5500xl	E17_MS10T78	GSM1932250	Gene Expression Omnibus	GSE74767	https://www.ncbi.nlm.nih.gov/geo/query/acc.cgi?acc=GSE74767
140401ICSIday16	Acquisition of SC3-seq data	SOLiD 5500xl	E16_MS08T67	GSM1932244	Gene Expression Omnibus	GSE74767	https://www.ncbi.nlm.nih.gov/geo/query/acc.cgi?acc=GSE74767
140401ICSIday16	Acquisition of SC3-seq data	SOLiD 5500xl	E16_MS09T24	GSM1932247	Gene Expression Omnibus	GSE74767	https://www.ncbi.nlm.nih.gov/geo/query/acc.cgi?acc=GSE74767
140401ICSIday16	Acquisition of SC3-seq data	SOLiD 5500xl	E16_MS09T33	GSM1932249	Gene Expression Omnibus	GSE74767	https://www.ncbi.nlm.nih.gov/geo/query/acc.cgi?acc=GSE74767
140722ICSIday17A	Acquisition of SC3-seq data	SOLiD 5500xl	E17_MS10T96	GSM1932253	Gene Expression Omnibus	GSE74767	https://www.ncbi.nlm.nih.gov/geo/query/acc.cgi?acc=GSE74767
140722ICSIday17A	Acquisition of SC3-seq data	SOLiD 5500xl	E17_MS11T83	GSM1932254	Gene Expression Omnibus	GSE74767	https://www.ncbi.nlm.nih.gov/geo/query/acc.cgi?acc=GSE74767
140401ICSIday20	Acquisition of SC3-seq data	SOLiD 5500xl	E20_MS08T83	GSM1978213	Gene Expression Omnibus	GSE76267	https://www.ncbi.nlm.nih.gov/geo/query/acc.cgi?acc=GSE76267
140401ICSIday20	Acquisition of SC3-seq data	SOLiD 5500xl	E20_MS08T81	GSM1978211	Gene Expression Omnibus	GSE76267	https://www.ncbi.nlm.nih.gov/geo/query/acc.cgi?acc=GSE76267
140401ICSIday20	Acquisition of SC3-seq data	SOLiD 5500xl	E20_MS08T78	GSM1978209	Gene Expression Omnibus	GSE76267	https://www.ncbi.nlm.nih.gov/geo/query/acc.cgi?acc=GSE76267
140401ICSIday20	Acquisition of SC3-seq data	SOLiD 5500xl	E20_MS08T82	GSM1978212	Gene Expression Omnibus	GSE76267	https://www.ncbi.nlm.nih.gov/geo/query/acc.cgi?acc=GSE76267
140401ICSIday20	Acquisition of SC3-seq data	SOLiD 5500xl	E20_MS08T79	GSM1978210	Gene Expression Omnibus	GSE76267	https://www.ncbi.nlm.nih.gov/geo/query/acc.cgi?acc=GSE76267
140401ICSIday20	Acquisition of SC3-seq data	SOLiD 5500xl	E20_MS08T84	GSM1978214	Gene Expression Omnibus	GSE76267	https://www.ncbi.nlm.nih.gov/geo/query/acc.cgi?acc=GSE76267
140401ICSIday20	Acquisition of SC3-seq data	SOLiD 5500xl	E20_MS08T85	GSM1978215	Gene Expression Omnibus	GSE76267	https://www.ncbi.nlm.nih.gov/geo/query/acc.cgi?acc=GSE76267
140722ICSIday17A	Acquisition of SC3-seq data	SOLiD 5500xl	E17_MS13T91	GSM1932570	Gene Expression Omnibus	GSE74767	https://www.ncbi.nlm.nih.gov/geo/query/acc.cgi?acc=GSE74767
140401ICSIday16	Acquisition of SC3-seq data	SOLiD 5500xl	E16_MS09T31	GSM1932569	Gene Expression Omnibus	GSE74767	https://www.ncbi.nlm.nih.gov/geo/query/acc.cgi?acc=GSE74767
140401ICSIday14	Acquisition of SC3-seq data	SOLiD 5500xl	E14_MS09T18	GSM1932567	Gene Expression Omnibus	GSE74767	https://www.ncbi.nlm.nih.gov/geo/query/acc.cgi?acc=GSE74767
140812ICSId13A	Acquisition of SC3-seq data	SOLiD 5500xl	E13_MS13T65	GSM1932566	Gene Expression Omnibus	GSE74767	https://www.ncbi.nlm.nih.gov/geo/query/acc.cgi?acc=GSE74767
140401ICSIday16	Acquisition of SC3-seq data	SOLiD 5500xl	E16_MS09T29	GSM1932568	Gene Expression Omnibus	GSE74767	https://www.ncbi.nlm.nih.gov/geo/query/acc.cgi?acc=GSE74767
140812ICSId13A	Acquisition of SC3-seq data	SOLiD 5500xl	E13_MS61T51	GSM1932196	Gene Expression Omnibus	GSE74767	https://www.ncbi.nlm.nih.gov/geo/query/acc.cgi?acc=GSE74767
140812ICSId13A	Acquisition of SC3-seq data	SOLiD 5500xl	E13_MS61T44	GSM1932193	Gene Expression Omnibus	GSE74767	https://www.ncbi.nlm.nih.gov/geo/query/acc.cgi?acc=GSE74767
140812ICSId13A	Acquisition of SC3-seq data	SOLiD 5500xl	E13_MS13T73	GSM1932192	Gene Expression Omnibus	GSE74767	https://www.ncbi.nlm.nih.gov/geo/query/acc.cgi?acc=GSE74767
140812ICSId13A	Acquisition of SC3-seq data	SOLiD 5500xl	E13_MS61T49	GSM1932194	Gene Expression Omnibus	GSE74767	https://www.ncbi.nlm.nih.gov/geo/query/acc.cgi?acc=GSE74767
140812ICSId13A	Acquisition of SC3-seq data	SOLiD 5500xl	E13_MS13T69	GSM1932188	Gene Expression Omnibus	GSE74767	https://www.ncbi.nlm.nih.gov/geo/query/acc.cgi?acc=GSE74767
140812ICSId13A	Acquisition of SC3-seq data	SOLiD 5500xl	E13_MS13T70	GSM1932189	Gene Expression Omnibus	GSE74767	https://www.ncbi.nlm.nih.gov/geo/query/acc.cgi?acc=GSE74767
140812ICSId13A	Acquisition of SC3-seq data	SOLiD 5500xl	E13_MS13T68	GSM1932187	Gene Expression Omnibus	GSE74767	https://www.ncbi.nlm.nih.gov/geo/query/acc.cgi?acc=GSE74767
140812ICSId13A	Acquisition of SC3-seq data	SOLiD 5500xl	E13_MS61T50	GSM1932195	Gene Expression Omnibus	GSE74767	https://www.ncbi.nlm.nih.gov/geo/query/acc.cgi?acc=GSE74767
140812ICSId13A	Acquisition of SC3-seq data	SOLiD 5500xl	E13_MS10T48	GSM1932183	Gene Expression Omnibus	GSE74767	https://www.ncbi.nlm.nih.gov/geo/query/acc.cgi?acc=GSE74767
140812ICSId13A	Acquisition of SC3-seq data	SOLiD 5500xl	E13_MS13T67	GSM1932186	Gene Expression Omnibus	GSE74767	https://www.ncbi.nlm.nih.gov/geo/query/acc.cgi?acc=GSE74767
140812ICSId13A	Acquisition of SC3-seq data	SOLiD 5500xl	E13_MS13T72	GSM1932191	Gene Expression Omnibus	GSE74767	https://www.ncbi.nlm.nih.gov/geo/query/acc.cgi?acc=GSE74767
140812ICSId13A	Acquisition of SC3-seq data	SOLiD 5500xl	E13_MS10T46	GSM1932182	Gene Expression Omnibus	GSE74767	https://www.ncbi.nlm.nih.gov/geo/query/acc.cgi?acc=GSE74767
140812ICSId13A	Acquisition of SC3-seq data	SOLiD 5500xl	E13_MS10T45	GSM1932181	Gene Expression Omnibus	GSE74767	https://www.ncbi.nlm.nih.gov/geo/query/acc.cgi?acc=GSE74767
140812ICSId13A	Acquisition of SC3-seq data	SOLiD 5500xl	E13_MS10T49	GSM1932184	Gene Expression Omnibus	GSE74767	https://www.ncbi.nlm.nih.gov/geo/query/acc.cgi?acc=GSE74767
140812ICSId13A	Acquisition of SC3-seq data	SOLiD 5500xl	E13_MS13T66	GSM1932185	Gene Expression Omnibus	GSE74767	https://www.ncbi.nlm.nih.gov/geo/query/acc.cgi?acc=GSE74767
140812ICSId13A	Acquisition of SC3-seq data	SOLiD 5500xl	E13_MS13T71	GSM1932190	Gene Expression Omnibus	GSE74767	https://www.ncbi.nlm.nih.gov/geo/query/acc.cgi?acc=GSE74767
140401ICSIday14	Acquisition of SC3-seq data	SOLiD 5500xl	E14_MS09T12	GSM1932201	Gene Expression Omnibus	GSE74767	https://www.ncbi.nlm.nih.gov/geo/query/acc.cgi?acc=GSE74767
140401ICSIday14	Acquisition of SC3-seq data	SOLiD 5500xl	E14_MS09T05	GSM1932198	Gene Expression Omnibus	GSE74767	https://www.ncbi.nlm.nih.gov/geo/query/acc.cgi?acc=GSE74767
140401ICSIday14	Acquisition of SC3-seq data	SOLiD 5500xl	E14_MS09T13	GSM1932202	Gene Expression Omnibus	GSE74767	https://www.ncbi.nlm.nih.gov/geo/query/acc.cgi?acc=GSE74767
140401ICSIday14	Acquisition of SC3-seq data	SOLiD 5500xl	E14_MS09T03	GSM1932197	Gene Expression Omnibus	GSE74767	https://www.ncbi.nlm.nih.gov/geo/query/acc.cgi?acc=GSE74767
140401ICSIday14	Acquisition of SC3-seq data	SOLiD 5500xl	E14_MS09T08	GSM1932199	Gene Expression Omnibus	GSE74767	https://www.ncbi.nlm.nih.gov/geo/query/acc.cgi?acc=GSE74767
140401ICSIday14	Acquisition of SC3-seq data	SOLiD 5500xl	E14_MS09T09	GSM1932200	Gene Expression Omnibus	GSE74767	https://www.ncbi.nlm.nih.gov/geo/query/acc.cgi?acc=GSE74767
140401ICSIday16	Acquisition of SC3-seq data	SOLiD 5500xl	E16_MS09T40	GSM1932212	Gene Expression Omnibus	GSE74767	https://www.ncbi.nlm.nih.gov/geo/query/acc.cgi?acc=GSE74767
140401ICSIday14	Acquisition of SC3-seq data	SOLiD 5500xl	E14_MS09T20	GSM1932208	Gene Expression Omnibus	GSE74767	https://www.ncbi.nlm.nih.gov/geo/query/acc.cgi?acc=GSE74767
140401ICSIday16	Acquisition of SC3-seq data	SOLiD 5500xl	E16_MS09T35	GSM1932211	Gene Expression Omnibus	GSE74767	https://www.ncbi.nlm.nih.gov/geo/query/acc.cgi?acc=GSE74767
141014ICSIday14A	Acquisition of SC3-seq data	SOLiD 5500xl	E14_MS13T89	GSM1932210	Gene Expression Omnibus	GSE74767	https://www.ncbi.nlm.nih.gov/geo/query/acc.cgi?acc=GSE74767
140401ICSIday14	Acquisition of SC3-seq data	SOLiD 5500xl	E14_MS09T14	GSM1932203	Gene Expression Omnibus	GSE74767	https://www.ncbi.nlm.nih.gov/geo/query/acc.cgi?acc=GSE74767
140401ICSIday14	Acquisition of SC3-seq data	SOLiD 5500xl	E14_MS09T16	GSM1932205	Gene Expression Omnibus	GSE74767	https://www.ncbi.nlm.nih.gov/geo/query/acc.cgi?acc=GSE74767
140401ICSIday14	Acquisition of SC3-seq data	SOLiD 5500xl	E14_MS09T19	GSM1932207	Gene Expression Omnibus	GSE74767	https://www.ncbi.nlm.nih.gov/geo/query/acc.cgi?acc=GSE74767
141014ICSIday14A	Acquisition of SC3-seq data	SOLiD 5500xl	E14_MS13T88	GSM1932209	Gene Expression Omnibus	GSE74767	https://www.ncbi.nlm.nih.gov/geo/query/acc.cgi?acc=GSE74767
140401ICSIday14	Acquisition of SC3-seq data	SOLiD 5500xl	E14_MS09T15	GSM1932204	Gene Expression Omnibus	GSE74767	https://www.ncbi.nlm.nih.gov/geo/query/acc.cgi?acc=GSE74767
140401ICSIday14	Acquisition of SC3-seq data	SOLiD 5500xl	E14_MS09T17	GSM1932206	Gene Expression Omnibus	GSE74767	https://www.ncbi.nlm.nih.gov/geo/query/acc.cgi?acc=GSE74767
140722ICSIday17A	Acquisition of SC3-seq data	SOLiD 5500xl	E17_MS11T50	GSM1978240	Gene Expression Omnibus	GSE76267	https://www.ncbi.nlm.nih.gov/geo/query/acc.cgi?acc=GSE76267
140401ICSIday20	Acquisition of SC3-seq data	SOLiD 5500xl	E20_MS09T80	GSM1978227	Gene Expression Omnibus	GSE76267	https://www.ncbi.nlm.nih.gov/geo/query/acc.cgi?acc=GSE76267
141014ICSIday14A	Acquisition of SC3-seq data	SOLiD 5500xl	E14_MS13T84	GSM1978242	Gene Expression Omnibus	GSE76267	https://www.ncbi.nlm.nih.gov/geo/query/acc.cgi?acc=GSE76267
140812ICSId13A	Acquisition of SC3-seq data	SOLiD 5500xl	E13_MS10T41	GSM1978229	Gene Expression Omnibus	GSE76267	https://www.ncbi.nlm.nih.gov/geo/query/acc.cgi?acc=GSE76267
140812ICSId13A	Acquisition of SC3-seq data	SOLiD 5500xl	E13_MS10T38	GSM1978228	Gene Expression Omnibus	GSE76267	https://www.ncbi.nlm.nih.gov/geo/query/acc.cgi?acc=GSE76267
140812ICSId13A	Acquisition of SC3-seq data	SOLiD 5500xl	E13_MS10T42	GSM1978230	Gene Expression Omnibus	GSE76267	https://www.ncbi.nlm.nih.gov/geo/query/acc.cgi?acc=GSE76267
140708ICSIday16	Acquisition of SC3-seq data	SOLiD 5500xl	E16_MS09T59	GSM1978221	Gene Expression Omnibus	GSE76267	https://www.ncbi.nlm.nih.gov/geo/query/acc.cgi?acc=GSE76267
140708ICSIday16	Acquisition of SC3-seq data	SOLiD 5500xl	E16_MS09T57	GSM1978219	Gene Expression Omnibus	GSE76267	https://www.ncbi.nlm.nih.gov/geo/query/acc.cgi?acc=GSE76267
140708ICSIday16	Acquisition of SC3-seq data	SOLiD 5500xl	E16_MS09T58	GSM1978220	Gene Expression Omnibus	GSE76267	https://www.ncbi.nlm.nih.gov/geo/query/acc.cgi?acc=GSE76267
140708ICSIday16	Acquisition of SC3-seq data	SOLiD 5500xl	E16_MS09T54	GSM1978216	Gene Expression Omnibus	GSE76267	https://www.ncbi.nlm.nih.gov/geo/query/acc.cgi?acc=GSE76267
140708ICSIday16	Acquisition of SC3-seq data	SOLiD 5500xl	E16_MS09T56	GSM1978218	Gene Expression Omnibus	GSE76267	https://www.ncbi.nlm.nih.gov/geo/query/acc.cgi?acc=GSE76267
140701ICSIday17	Acquisition of SC3-seq data	SOLiD 5500xl	E16_MS09T62	GSM1978224	Gene Expression Omnibus	GSE76267	https://www.ncbi.nlm.nih.gov/geo/query/acc.cgi?acc=GSE76267
140701ICSIday17	Acquisition of SC3-seq data	SOLiD 5500xl	E16_MS09T63	GSM1978225	Gene Expression Omnibus	GSE76267	https://www.ncbi.nlm.nih.gov/geo/query/acc.cgi?acc=GSE76267
140701ICSIday17	Acquisition of SC3-seq data	SOLiD 5500xl	E16_MS09T64	GSM1978226	Gene Expression Omnibus	GSE76267	https://www.ncbi.nlm.nih.gov/geo/query/acc.cgi?acc=GSE76267
140708ICSIday16	Acquisition of SC3-seq data	SOLiD 5500xl	E16_MS09T55	GSM1978217	Gene Expression Omnibus	GSE76267	https://www.ncbi.nlm.nih.gov/geo/query/acc.cgi?acc=GSE76267
140708ICSIday16	Acquisition of SC3-seq data	SOLiD 5500xl	E16_MS09T60	GSM1978222	Gene Expression Omnibus	GSE76267	https://www.ncbi.nlm.nih.gov/geo/query/acc.cgi?acc=GSE76267
140708ICSId36	Acquisition of SC3-seq data	SOLiD 5500xl	E36m_MS11T36	GSM1978231	Gene Expression Omnibus	GSE76267	https://www.ncbi.nlm.nih.gov/geo/query/acc.cgi?acc=GSE76267
140708ICSId36	Acquisition of SC3-seq data	SOLiD 5500xl	E36m_MS11T39	GSM1978233	Gene Expression Omnibus	GSE76267	https://www.ncbi.nlm.nih.gov/geo/query/acc.cgi?acc=GSE76267
140708ICSId36	Acquisition of SC3-seq data	SOLiD 5500xl	E36m_MS11T40	GSM1978234	Gene Expression Omnibus	GSE76267	https://www.ncbi.nlm.nih.gov/geo/query/acc.cgi?acc=GSE76267
140708ICSId36	Acquisition of SC3-seq data	SOLiD 5500xl	E36m_MS11T37	GSM1978232	Gene Expression Omnibus	GSE76267	https://www.ncbi.nlm.nih.gov/geo/query/acc.cgi?acc=GSE76267
140708ICSId36	Acquisition of SC3-seq data	SOLiD 5500xl	E36m_MS11T42	GSM1978236	Gene Expression Omnibus	GSE76267	https://www.ncbi.nlm.nih.gov/geo/query/acc.cgi?acc=GSE76267
140708ICSId36	Acquisition of SC3-seq data	SOLiD 5500xl	E36m_MS11T41	GSM1978235	Gene Expression Omnibus	GSE76267	https://www.ncbi.nlm.nih.gov/geo/query/acc.cgi?acc=GSE76267
130522ICSI-PGCday51	Acquisition of SC3-seq data	SOLiD 5500xl	D51_MS04T45	GSM1643205	Gene Expression Omnibus	GSE67259	https://www.ncbi.nlm.nih.gov/geo/query/acc.cgi?acc=GSE67259
130522ICSI-PGCday47	Acquisition of SC3-seq data	SOLiD 5500xl	E47m_MS11T43	GSM1978237	Gene Expression Omnibus	GSE76267	https://www.ncbi.nlm.nih.gov/geo/query/acc.cgi?acc=GSE76267
130522ICSI-PGCday43	Acquisition of SC3-seq data	SOLiD 5500xl	D43_MS04T07	GSM1643192	Gene Expression Omnibus	GSE67259	https://www.ncbi.nlm.nih.gov/geo/query/acc.cgi?acc=GSE67259
130522ICSI-PGCday43	Acquisition of SC3-seq data	SOLiD 5500xl	D43_MS04T03	GSM1643189	Gene Expression Omnibus	GSE67259	https://www.ncbi.nlm.nih.gov/geo/query/acc.cgi?acc=GSE67259
130522ICSI-PGCday43	Acquisition of SC3-seq data	SOLiD 5500xl	D43_MS04T08	GSM1643193	Gene Expression Omnibus	GSE67259	https://www.ncbi.nlm.nih.gov/geo/query/acc.cgi?acc=GSE67259
130522ICSI-PGCday43	Acquisition of SC3-seq data	SOLiD 5500xl	D43_MS04T02	GSM1643188	Gene Expression Omnibus	GSE67259	https://www.ncbi.nlm.nih.gov/geo/query/acc.cgi?acc=GSE67259
130522ICSI-PGCday43	Acquisition of SC3-seq data	SOLiD 5500xl	D43_MS04T04	GSM1643190	Gene Expression Omnibus	GSE67259	https://www.ncbi.nlm.nih.gov/geo/query/acc.cgi?acc=GSE67259
130523ICSI-PGCAday50	Acquisition of SC3-seq data	SOLiD 5500xl	D50_MS04T13	GSM1643195	Gene Expression Omnibus	GSE67259	https://www.ncbi.nlm.nih.gov/geo/query/acc.cgi?acc=GSE67259
130522ICSI-PGCday51	Acquisition of SC3-seq data	SOLiD 5500xl	D51_MS04T12	GSM1643201	Gene Expression Omnibus	GSE67259	https://www.ncbi.nlm.nih.gov/geo/query/acc.cgi?acc=GSE67259
130522ICSI-PGCday51	Acquisition of SC3-seq data	SOLiD 5500xl	D51_MS04T05	GSM1643200	Gene Expression Omnibus	GSE67259	https://www.ncbi.nlm.nih.gov/geo/query/acc.cgi?acc=GSE67259
130522ICSI-PGCday51	Acquisition of SC3-seq data	SOLiD 5500xl	D51_MS04T32	GSM1643203	Gene Expression Omnibus	GSE67259	https://www.ncbi.nlm.nih.gov/geo/query/acc.cgi?acc=GSE67259
130522ICSI-PGCAday55	Acquisition of SC3-seq data	SOLiD 5500xl	E55m_MS11T44	GSM1978238	Gene Expression Omnibus	GSE76267	https://www.ncbi.nlm.nih.gov/geo/query/acc.cgi?acc=GSE76267
130522ICSI-PGCday51	Acquisition of SC3-seq data	SOLiD 5500xl	D51_MS04T44	GSM1643204	Gene Expression Omnibus	GSE67259	https://www.ncbi.nlm.nih.gov/geo/query/acc.cgi?acc=GSE67259
130522ICSI-PGCday51	Acquisition of SC3-seq data	SOLiD 5500xl	D51_MS04T25	GSM1643202	Gene Expression Omnibus	GSE67259	https://www.ncbi.nlm.nih.gov/geo/query/acc.cgi?acc=GSE67259
130522ICSI-PGCday51	Acquisition of SC3-seq data	SOLiD 5500xl	D51_MS04T51	GSM1643206	Gene Expression Omnibus	GSE67259	https://www.ncbi.nlm.nih.gov/geo/query/acc.cgi?acc=GSE67259
130522ICSI-PGCBday55	Acquisition of SC3-seq data	SOLiD 5500xl	E55m_MS11T45	GSM1978239	Gene Expression Omnibus	GSE76267	https://www.ncbi.nlm.nih.gov/geo/query/acc.cgi?acc=GSE76267
130523ICSI-PGCAday50	Acquisition of SC3-seq data	SOLiD 5500xl	D50_MS04T17	GSM1643199	Gene Expression Omnibus	GSE67259	https://www.ncbi.nlm.nih.gov/geo/query/acc.cgi?acc=GSE67259
130523ICSI-PGCAday50	Acquisition of SC3-seq data	SOLiD 5500xl	D50_MS04T14	GSM1643196	Gene Expression Omnibus	GSE67259	https://www.ncbi.nlm.nih.gov/geo/query/acc.cgi?acc=GSE67259
130523ICSI-PGCAday50	Acquisition of SC3-seq data	SOLiD 5500xl	D50_MS04T15	GSM1643197	Gene Expression Omnibus	GSE67259	https://www.ncbi.nlm.nih.gov/geo/query/acc.cgi?acc=GSE67259
130523ICSI-PGCAday50	Acquisition of SC3-seq data	SOLiD 5500xl	D50_MS04T16	GSM1643198	Gene Expression Omnibus	GSE67259	https://www.ncbi.nlm.nih.gov/geo/query/acc.cgi?acc=GSE67259
130522ICSI-PGCday43	Acquisition of SC3-seq data	SOLiD 5500xl	D43_MS04T06	GSM1643191	Gene Expression Omnibus	GSE67259	https://www.ncbi.nlm.nih.gov/geo/query/acc.cgi?acc=GSE67259
130522ICSI-PGCday43	Acquisition of SC3-seq data	SOLiD 5500xl	D43_MS04T10	GSM1643194	Gene Expression Omnibus	GSE67259	https://www.ncbi.nlm.nih.gov/geo/query/acc.cgi?acc=GSE67259
